# Supplementary material for: 10α-Hy­droxy-13-{[4-(2-hy­droxy­phen­yl)piperazin-1-yl]meth­yl}-4,9-dimethyl-3,8,15-trioxatetra­cyclo­[10.3.0.02,4.07,9]penta­decan-14-one
Source: Acta Crystallogr Sect E Struct Rep Online. 2012 Apr 6;68(Pt 5):o1309–10. doi: 10.1107/S1600536812013876 (PMC3344453; doi:10.1107/S1600536812013876)
Supplement: Supplementary file 1 [file e-68-o1309-sup1.cif]

##############################################################################
#                                                                            #
# This CIF contains the data in a paper accepted for publication in          #
# Acta Crystallographica Section E. It conforms to the requirements of       #
# Notes for Authors for Acta Crystallographica Section E, and has been       #
# peer reviewed under the auspices of the IUCr Commission on Journals.       #
#                                                                            #
# Full details of the Crystallographic Information File format               #
# are given in the paper "The Crystallographic Information File (CIF):       #
# a New Standard Archive File for Crystallography" by S. R. Hall, F. H.      #
# Allen and I. D. Brown [Acta Cryst. (1991), A47, 655-685].                  #
#                                                                            #
# The current version of the core CIF dictionary is obtainable from          #
# ftp://ftp.iucr.org/pub/cif_core.dic.                                       #
#                                                                            #
# Software is freely available for graphical display of the structure(s)     #
# in this CIF. For information consult the CIF software page                 #
# http://www.iucr.org/resources/cif/software.                                #
#                                                                            #
# This file may be used for bona fide research purposes within the           #
# scientific community so long as proper attribution is given to the journal # 
# article from which it was obtained.                                        #
#                                                                            #
##############################################################################
data_I
_audit_creation_method     SHELXL-97
_chemical_name_systematic
;
10\a-Hydroxy-13-{[4-(2-hydroxyphenyl)piperazin-1-yl]methyl}-4,9-dimethyl-
3,8,15-trioxatetracyclo[10.3.0.0^2,4^.0^7,9^]pentadecan-14-one
;
_chemical_name_common     ?
_chemical_formula_moiety     'C25 H34 N2 O6'
_chemical_formula_sum     'C25 H34 N2 O6'
_chemical_formula_iupac     'C25 H34 N2 O6'
_chemical_formula_weight     458.54
_chemical_melting_point     ?
_symmetry_cell_setting     orthorhombic
_symmetry_space_group_name_H-M     'P 21 21 21'
_symmetry_space_group_name_Hall     'P 2ac 2ab'
loop_
    _symmetry_equiv_pos_as_xyz
    'x, y, z'
    '-x+1/2, -y, z+1/2'
    'x+1/2, -y+1/2, -z'
    '-x, y+1/2, -z+1/2'
_cell_length_a     8.0978(2)
_cell_length_b     10.3660(3)
_cell_length_c     28.8194(8)
_cell_angle_alpha     90.00
_cell_angle_beta     90.00
_cell_angle_gamma     90.00
_cell_volume     2419.15(11)
_cell_formula_units_Z     4
_cell_measurement_reflns_used     4934
_cell_measurement_theta_min     2.4
_cell_measurement_theta_max     26.4
_cell_measurement_temperature     180(2)
_exptl_crystal_description     platelet
_exptl_crystal_colour     colourless
_exptl_crystal_size_max     0.27
_exptl_crystal_size_mid     0.21
_exptl_crystal_size_min     0.06
_exptl_crystal_density_diffrn     1.259
_exptl_crystal_density_meas     ?
_exptl_crystal_density_method     'not measured'
_exptl_crystal_F_000     984
_exptl_absorpt_coefficient_mu     0.090
_exptl_absorpt_correction_type     none
_exptl_absorpt_process_details     ?
_exptl_absorpt_correction_T_min     ?
_exptl_absorpt_correction_T_max     ?
_exptl_special_details     ?
_diffrn_ambient_temperature     180(2)
_diffrn_radiation_type     MoK\a
_diffrn_radiation_wavelength     0.71073
_diffrn_radiation_source     'fine-focus sealed tube'
_diffrn_radiation_monochromator     graphite
_diffrn_measurement_device_type     'Agilent Xcalibur Sapphire1 long-nozzle'
_diffrn_measurement_method     '\w scan'
_diffrn_detector_area_resol_mean     8.2632
_diffrn_reflns_number     27441
_diffrn_reflns_av_R_equivalents     0.0339
_diffrn_reflns_av_sigmaI/netI     0.0175
_diffrn_reflns_theta_min     2.42
_diffrn_reflns_theta_max     26.37
_diffrn_reflns_theta_full     26.37
_diffrn_measured_fraction_theta_max     0.999
_diffrn_measured_fraction_theta_full     0.999
_diffrn_reflns_limit_h_min     -10
_diffrn_reflns_limit_h_max     10
_diffrn_reflns_limit_k_min     -12
_diffrn_reflns_limit_k_max     12
_diffrn_reflns_limit_l_min     -35
_diffrn_reflns_limit_l_max     36
_diffrn_standards_number     ?
_diffrn_standards_interval_count     ?
_diffrn_standards_interval_time     ?
_diffrn_standards_decay_%     ?
_refine_special_details
;
Refinement of <i>F</i>^2^ against ALL reflections. The weighted <i>R</i>-factor
<i>wR</i> and goodness of fit <i>S</i> are based on <i>F</i>^2^, conventional
<i>R</i>-factors <i>R</i> are based on <i>F</i>, with <i>F</i> set to zero for
negative <i>F</i>^2^. The threshold expression of <i>F</i>^2^ >
2\s(<i>F</i>^2^) is used only for calculating <i>R</i>-factors(gt) <i>etc</i>.
and is not relevant to the choice of reflections for refinement.
<i>R</i>-factors based on <i>F</i>^2^ are statistically about twice as large
as those based on <i>F</i>, and <i>R</i>- factors based on ALL data will be
even larger.
;
_reflns_number_total     2829
_reflns_number_gt     2540
_reflns_threshold_expression     I>2\s(I)
_refine_ls_structure_factor_coef     Fsqd
_refine_ls_matrix_type     full
_refine_ls_R_factor_all     0.0407
_refine_ls_R_factor_gt     0.0343
_refine_ls_wR_factor_gt     0.0883
_refine_ls_wR_factor_ref     0.0933
_refine_ls_goodness_of_fit_ref     1.048
_refine_ls_restrained_S_all     1.048
_refine_ls_number_reflns     2829
_refine_ls_number_parameters     302
_refine_ls_number_restraints     0
_refine_ls_hydrogen_treatment     constr
_refine_ls_weighting_scheme     calc
_refine_ls_weighting_details
         'calc w=1/[\s^2^(Fo^2^)+(0.0508P)^2^+0.3960P] where P=(Fo^2^+2Fc^2^)/3'
_atom_sites_solution_hydrogens     geom
_atom_sites_solution_primary     direct
_atom_sites_solution_secondary     difmap
_refine_ls_shift/su_max     0.002
_refine_ls_shift/su_mean     0.000
_refine_diff_density_max     0.191
_refine_diff_density_min     -0.181
_refine_ls_extinction_method     none
_refine_ls_extinction_coef     ?
loop_
    _atom_type_symbol
    _atom_type_description
    _atom_type_scat_dispersion_real
    _atom_type_scat_dispersion_imag
    _atom_type_scat_source
    'C' 'C' 0.0033 0.0016
                         'International Tables Vol C Tables 4.2.6.8 and 6.1.1.4'
    'H' 'H' 0.0000 0.0000
                         'International Tables Vol C Tables 4.2.6.8 and 6.1.1.4'
    'N' 'N' 0.0061 0.0033
                         'International Tables Vol C Tables 4.2.6.8 and 6.1.1.4'
    'O' 'O' 0.0106 0.0060
                         'International Tables Vol C Tables 4.2.6.8 and 6.1.1.4'
_computing_data_collection     'CrysAlis PRO (Agilent, 2010)'
_computing_cell_refinement     'CrysAlis PRO (Agilent, 2010)'
_computing_data_reduction     'CrysAlis PRO (Agilent, 2010)'
_computing_structure_solution     'SHELXS97 (Sheldrick, 2008)'
_computing_structure_refinement     'SHELXL97 (Sheldrick, 2008)'
_computing_molecular_graphics
                  'ORTEP-3 for Windows (Farrugia, 1997) and PLATON (Spek, 2009)'
_computing_publication_material     'WinGX (Farrugia, 1999)'
loop_
    _atom_site_type_symbol
    _atom_site_label
    _atom_site_fract_x
    _atom_site_fract_y
    _atom_site_fract_z
    _atom_site_U_iso_or_equiv
    _atom_site_adp_type
    _atom_site_calc_flag
    _atom_site_refinement_flags
    _atom_site_occupancy
    _atom_site_symmetry_multiplicity
    _atom_site_disorder_assembly
    _atom_site_disorder_group
    C C1 0.9344(2) 0.90928(19) -0.02860(7) 0.0367(4) Uani d . 1 1 . .
    H H1 0.8850 0.8325 -0.0428 0.044 Uiso calc R 1 1 . .
    C C2 0.9628(2) 1.01210(18) -0.06365(7) 0.0365(4) Uani d . 1 1 . .
    H H2 1.0098 1.0913 -0.0506 0.044 Uiso calc R 1 1 . .
    C C3 0.8665(2) 1.0334(2) -0.10613(7) 0.0396(4) Uani d . 1 1 . .
    C C4 0.8570(3) 1.1717(2) -0.12197(7) 0.0445(5) Uani d . 1 1 . .
    H H4A 0.8464 1.1734 -0.1555 0.053 Uiso calc R 1 1 . .
    H H4B 0.9593 1.2150 -0.1139 0.053 Uiso calc R 1 1 . .
    C C5 0.7118(3) 1.2463(2) -0.10047(8) 0.0462(5) Uani d . 1 1 . .
    H H5A 0.7327 1.3380 -0.1037 0.055 Uiso calc R 1 1 . .
    H H5B 0.6123 1.2265 -0.1178 0.055 Uiso calc R 1 1 . .
    C C6 0.6825(2) 1.21618(18) -0.05000(7) 0.0379(4) Uani d . 1 1 . .
    H H6 0.7828 1.2067 -0.0313 0.045 Uiso calc R 1 1 . .
    C C7 0.5359(2) 1.1463(2) -0.03197(7) 0.0396(4) Uani d . 1 1 . .
    C C8 0.5440(2) 1.06794(19) 0.01276(7) 0.0394(4) Uani d . 1 1 . .
    H H8 0.4306 1.0443 0.0211 0.047 Uiso calc R 1 1 . .
    C C9 0.6417(2) 0.94191(19) 0.00614(7) 0.0372(4) Uani d . 1 1 . .
    H H9A 0.6198 0.9086 -0.0247 0.045 Uiso calc R 1 1 . .
    H H9B 0.6022 0.8787 0.0283 0.045 Uiso calc R 1 1 . .
    C C10 0.8304(2) 0.95749(18) 0.01223(7) 0.0335(4) Uani d . 1 1 . .
    H H10 0.8530 1.0498 0.0158 0.040 Uiso calc R 1 1 . .
    C C11 1.0873(3) 0.8737(2) 0.03774(8) 0.0446(5) Uani d . 1 1 . .
    C C12 0.9101(3) 0.8883(2) 0.05318(7) 0.0412(5) Uani d . 1 1 . .
    H H12 0.8608 0.8024 0.0561 0.049 Uiso calc R 1 1 . .
    C C13 0.9013(3) 0.9554(3) 0.10023(7) 0.0496(5) Uani d . 1 1 . .
    H H13A 0.9726 0.9101 0.1218 0.060 Uiso calc R 1 1 . .
    H H13B 0.9435 1.0425 0.0970 0.060 Uiso calc R 1 1 . .
    C C14 0.7331(3) 0.9440(2) -0.12263(8) 0.0483(5) Uani d . 1 1 . .
    H H14A 0.7379 0.9369 -0.1558 0.073 Uiso calc R 1 1 . .
    H H14B 0.6273 0.9775 -0.1136 0.073 Uiso calc R 1 1 . .
    H H14C 0.7486 0.8604 -0.1090 0.073 Uiso calc R 1 1 . .
    C C15 0.3946(3) 1.1047(3) -0.06229(9) 0.0563(6) Uani d . 1 1 . .
    H H15A 0.2926 1.1346 -0.0492 0.084 Uiso calc R 1 1 . .
    H H15B 0.3928 1.0123 -0.0643 0.084 Uiso calc R 1 1 . .
    H H15C 0.4082 1.1407 -0.0927 0.084 Uiso calc R 1 1 . .
    C C16 0.6773(3) 0.8326(2) 0.13338(8) 0.0527(6) Uani d . 1 1 . .
    H H16A 0.7548 0.7954 0.1553 0.063 Uiso calc R 1 1 . .
    H H16B 0.6741 0.7773 0.1062 0.063 Uiso calc R 1 1 . .
    C C17 0.5082(3) 0.8371(2) 0.15515(8) 0.0536(6) Uani d . 1 1 . .
    H H17A 0.4288 0.8697 0.1328 0.064 Uiso calc R 1 1 . .
    H H17B 0.4746 0.7508 0.1641 0.064 Uiso calc R 1 1 . .
    C C18 0.5649(4) 1.0502(2) 0.18283(8) 0.0589(6) Uani d . 1 1 . .
    H H18A 0.5678 1.1051 0.2101 0.071 Uiso calc R 1 1 . .
    H H18B 0.4873 1.0870 0.1609 0.071 Uiso calc R 1 1 . .
    C C19 0.7342(4) 1.0444(2) 0.16120(8) 0.0562(6) Uani d . 1 1 . .
    H H19A 0.7689 1.1308 0.1526 0.067 Uiso calc R 1 1 . .
    H H19B 0.8125 1.0112 0.1837 0.067 Uiso calc R 1 1 . .
    C C20 0.3698(3) 0.9137(3) 0.22451(7) 0.0543(6) Uani d . 1 1 . .
    C C21 0.2250(4) 0.8504(4) 0.21250(9) 0.0761(9) Uani d . 1 1 . .
    H H21 0.2159 0.8136 0.1832 0.091 Uiso calc R 1 1 . .
    C C22 0.3734(4) 0.9667(3) 0.26908(8) 0.0709(8) Uani d . 1 1 . .
    C C23 0.0932(4) 0.8409(5) 0.24322(11) 0.0987(13) Uani d . 1 1 . .
    H H23 -0.0019 0.7968 0.2345 0.118 Uiso calc R 1 1 . .
    C C24 0.1028(5) 0.8958(5) 0.28612(11) 0.1027(14) Uani d . 1 1 . .
    H H24 0.0137 0.8906 0.3064 0.123 Uiso calc R 1 1 . .
    C C25 0.2443(5) 0.9589(4) 0.29923(10) 0.0941(12) Uani d . 1 1 . .
    H H25 0.2519 0.9960 0.3285 0.113 Uiso calc R 1 1 . .
    N N1 0.7348(2) 0.96134(17) 0.11978(6) 0.0455(4) Uani d . 1 1 . .
    N N2 0.5106(3) 0.92072(19) 0.19603(6) 0.0495(5) Uani d . 1 1 . .
    O O1 0.5493(2) 1.28526(14) -0.02754(5) 0.0491(4) Uani d . 1 1 . .
    O O2 1.03111(18) 0.97758(15) -0.10802(5) 0.0469(4) Uani d . 1 1 . .
    O O3 1.09685(17) 0.88006(14) -0.00863(5) 0.0451(4) Uani d . 1 1 . .
    O O4 1.2079(2) 0.85660(19) 0.06106(7) 0.0647(5) Uani d . 1 1 . .
    O O5 0.6083(2) 1.14333(15) 0.04947(5) 0.0477(4) Uani d . 1 1 . .
    H H5 0.6267 1.0969 0.0719 0.071 Uiso calc R 1 1 . .
    O O6 0.5154(3) 1.0222(2) 0.28351(6) 0.0802(7) Uani d . 1 1 . .
    H H6A 0.5209 1.0960 0.2733 0.120 Uiso calc R 1 1 . .
loop_
    _atom_site_aniso_label
    _atom_site_aniso_U_11
    _atom_site_aniso_U_22
    _atom_site_aniso_U_33
    _atom_site_aniso_U_12
    _atom_site_aniso_U_13
    _atom_site_aniso_U_23
    C1 0.0321(9) 0.0299(9) 0.0479(11) 0.0032(8) -0.0011(8) -0.0058(8)
    C2 0.0312(9) 0.0324(9) 0.0459(11) 0.0008(8) 0.0036(8) -0.0072(8)
    C3 0.0390(10) 0.0366(10) 0.0432(10) 0.0039(9) 0.0050(9) -0.0047(9)
    C4 0.0502(12) 0.0408(11) 0.0424(11) -0.0014(10) 0.0038(10) 0.0026(9)
    C5 0.0512(12) 0.0354(10) 0.0520(12) 0.0050(10) -0.0030(10) 0.0036(9)
    C6 0.0368(9) 0.0273(9) 0.0495(11) 0.0038(8) -0.0024(9) -0.0031(8)
    C7 0.0292(9) 0.0368(10) 0.0528(11) 0.0055(8) 0.0020(9) -0.0069(9)
    C8 0.0286(9) 0.0387(11) 0.0510(11) -0.0012(8) 0.0058(9) -0.0084(9)
    C9 0.0334(9) 0.0302(9) 0.0481(11) -0.0046(8) 0.0032(8) -0.0024(9)
    C10 0.0338(9) 0.0247(8) 0.0422(10) -0.0027(8) 0.0003(8) -0.0024(8)
    C11 0.0449(11) 0.0295(10) 0.0595(14) 0.0035(9) -0.0052(10) 0.0031(9)
    C12 0.0423(11) 0.0317(10) 0.0497(12) -0.0038(9) -0.0032(9) 0.0042(9)
    C13 0.0526(12) 0.0487(12) 0.0476(12) -0.0130(11) -0.0063(10) 0.0030(10)
    C14 0.0514(12) 0.0449(12) 0.0486(12) 0.0008(11) -0.0045(10) -0.0093(10)
    C15 0.0347(10) 0.0661(15) 0.0681(15) 0.0008(11) -0.0093(11) -0.0049(13)
    C16 0.0673(15) 0.0400(11) 0.0507(13) -0.0082(11) 0.0034(11) -0.0016(10)
    C17 0.0652(15) 0.0479(12) 0.0477(12) -0.0124(12) 0.0016(11) -0.0064(10)
    C18 0.0862(18) 0.0468(13) 0.0437(12) -0.0020(14) 0.0024(12) -0.0055(10)
    C19 0.0812(17) 0.0421(12) 0.0453(12) -0.0141(13) -0.0024(12) -0.0038(10)
    C20 0.0631(14) 0.0615(15) 0.0383(11) 0.0001(12) -0.0038(10) 0.0010(10)
    C21 0.0652(17) 0.109(2) 0.0540(15) -0.0100(18) 0.0020(13) -0.0159(16)
    C22 0.0793(18) 0.093(2) 0.0400(12) -0.0080(18) -0.0029(13) -0.0030(14)
    C23 0.0665(18) 0.152(4) 0.077(2) -0.017(2) 0.0028(16) -0.017(2)
    C24 0.080(2) 0.166(4) 0.0622(18) -0.005(3) 0.0191(17) -0.009(2)
    C25 0.099(2) 0.136(3) 0.0474(15) -0.010(3) 0.0122(16) -0.0135(19)
    N1 0.0591(11) 0.0380(9) 0.0395(9) -0.0088(9) -0.0025(8) -0.0001(8)
    N2 0.0633(12) 0.0474(10) 0.0377(9) -0.0045(9) -0.0025(9) -0.0010(8)
    O1 0.0493(8) 0.0347(7) 0.0632(9) 0.0146(7) 0.0045(8) -0.0050(7)
    O2 0.0422(8) 0.0502(9) 0.0483(8) 0.0074(7) 0.0107(7) -0.0054(7)
    O3 0.0345(7) 0.0412(8) 0.0595(9) 0.0091(6) 0.0002(7) 0.0014(7)
    O4 0.0506(10) 0.0639(11) 0.0795(12) 0.0140(9) -0.0195(9) 0.0087(10)
    O5 0.0556(9) 0.0409(8) 0.0464(8) 0.0056(7) 0.0029(7) -0.0096(7)
    O6 0.0937(15) 0.1145(18) 0.0323(8) -0.0403(14) -0.0040(9) -0.0159(10)
_geom_special_details
;
All s.u.'s (except the s.u. in the dihedral angle between two l.s. planes) are
estimated using the full covariance matrix. The cell s.u.'s are taken into
account individually in the estimation of s.u.'s in distances, angles and
torsion angles; correlations between s.u.'s in cell parameters are only used
when they are defined by crystal symmetry. An approximate (isotropic)
treatment of cell s.u.'s is used for estimating s.u.'s involving l.s. planes.
;
loop_
    _geom_bond_atom_site_label_1
    _geom_bond_atom_site_label_2
    _geom_bond_site_symmetry_2
    _geom_bond_distance
    _geom_bond_publ_flag
    C1 O3 . 1.468(2) ?
    C1 C2 . 1.486(3) ?
    C1 C10 . 1.531(3) ?
    C1 H1 . 0.9800 ?
    C2 O2 . 1.438(2) ?
    C2 C3 . 1.468(3) ?
    C2 H2 . 0.9800 ?
    C3 O2 . 1.454(2) ?
    C3 C14 . 1.501(3) ?
    C3 C4 . 1.507(3) ?
    C4 C5 . 1.538(3) ?
    C4 H4A . 0.9700 ?
    C4 H4B . 0.9700 ?
    C5 C6 . 1.507(3) ?
    C5 H5A . 0.9700 ?
    C5 H5B . 0.9700 ?
    C6 O1 . 1.447(2) ?
    C6 C7 . 1.484(3) ?
    C6 H6 . 0.9800 ?
    C7 O1 . 1.450(3) ?
    C7 C15 . 1.503(3) ?
    C7 C8 . 1.525(3) ?
    C8 O5 . 1.415(2) ?
    C8 C9 . 1.539(3) ?
    C8 H8 . 0.9800 ?
    C9 C10 . 1.546(3) ?
    C9 H9A . 0.9700 ?
    C9 H9B . 0.9700 ?
    C10 C12 . 1.524(3) ?
    C10 H10 . 0.9800 ?
    C11 O4 . 1.198(3) ?
    C11 O3 . 1.340(3) ?
    C11 C12 . 1.510(3) ?
    C12 C13 . 1.525(3) ?
    C12 H12 . 0.9800 ?
    C13 N1 . 1.463(3) ?
    C13 H13A . 0.9700 ?
    C13 H13B . 0.9700 ?
    C14 H14A . 0.9600 ?
    C14 H14B . 0.9600 ?
    C14 H14C . 0.9600 ?
    C15 H15A . 0.9600 ?
    C15 H15B . 0.9600 ?
    C15 H15C . 0.9600 ?
    C16 N1 . 1.467(3) ?
    C16 C17 . 1.507(4) ?
    C16 H16A . 0.9700 ?
    C16 H16B . 0.9700 ?
    C17 N2 . 1.463(3) ?
    C17 H17A . 0.9700 ?
    C17 H17B . 0.9700 ?
    C18 N2 . 1.462(3) ?
    C18 C19 . 1.507(4) ?
    C18 H18A . 0.9700 ?
    C18 H18B . 0.9700 ?
    C19 N1 . 1.472(3) ?
    C19 H19A . 0.9700 ?
    C19 H19B . 0.9700 ?
    C20 C21 . 1.387(4) ?
    C20 C22 . 1.397(3) ?
    C20 N2 . 1.407(3) ?
    C21 C23 . 1.390(4) ?
    C21 H21 . 0.9300 ?
    C22 O6 . 1.352(4) ?
    C22 C25 . 1.362(4) ?
    C23 C24 . 1.363(5) ?
    C23 H23 . 0.9300 ?
    C24 C25 . 1.372(5) ?
    C24 H24 . 0.9300 ?
    C25 H25 . 0.9300 ?
    O5 H5 . 0.8200 ?
    O6 H6A . 0.8200 ?
loop_
    _geom_angle_atom_site_label_1
    _geom_angle_atom_site_label_2
    _geom_angle_atom_site_label_3
    _geom_angle_site_symmetry_1
    _geom_angle_site_symmetry_3
    _geom_angle
    _geom_angle_publ_flag
    O3 C1 C2 . . 106.00(15) ?
    O3 C1 C10 . . 105.01(15) ?
    C2 C1 C10 . . 111.93(16) ?
    O3 C1 H1 . . 111.2 ?
    C2 C1 H1 . . 111.2 ?
    C10 C1 H1 . . 111.2 ?
    O2 C2 C3 . . 60.01(12) ?
    O2 C2 C1 . . 119.04(16) ?
    C3 C2 C1 . . 126.31(18) ?
    O2 C2 H2 . . 113.6 ?
    C3 C2 H2 . . 113.6 ?
    C1 C2 H2 . . 113.6 ?
    O2 C3 C2 . . 58.99(12) ?
    O2 C3 C14 . . 113.75(17) ?
    C2 C3 C14 . . 123.63(19) ?
    O2 C3 C4 . . 114.47(17) ?
    C2 C3 C4 . . 115.01(18) ?
    C14 C3 C4 . . 117.03(19) ?
    C3 C4 C5 . . 113.32(18) ?
    C3 C4 H4A . . 108.9 ?
    C5 C4 H4A . . 108.9 ?
    C3 C4 H4B . . 108.9 ?
    C5 C4 H4B . . 108.9 ?
    H4A C4 H4B . . 107.7 ?
    C6 C5 C4 . . 113.91(18) ?
    C6 C5 H5A . . 108.8 ?
    C4 C5 H5A . . 108.8 ?
    C6 C5 H5B . . 108.8 ?
    C4 C5 H5B . . 108.8 ?
    H5A C5 H5B . . 107.7 ?
    O1 C6 C7 . . 59.28(12) ?
    O1 C6 C5 . . 116.54(17) ?
    C7 C6 C5 . . 124.42(19) ?
    O1 C6 H6 . . 114.9 ?
    C7 C6 H6 . . 114.9 ?
    C5 C6 H6 . . 114.9 ?
    O1 C7 C6 . . 59.10(13) ?
    O1 C7 C15 . . 113.14(19) ?
    C6 C7 C15 . . 123.0(2) ?
    O1 C7 C8 . . 116.85(17) ?
    C6 C7 C8 . . 121.45(17) ?
    C15 C7 C8 . . 111.79(19) ?
    O5 C8 C7 . . 110.71(17) ?
    O5 C8 C9 . . 111.84(17) ?
    C7 C8 C9 . . 111.69(16) ?
    O5 C8 H8 . . 107.5 ?
    C7 C8 H8 . . 107.5 ?
    C9 C8 H8 . . 107.5 ?
    C8 C9 C10 . . 113.91(16) ?
    C8 C9 H9A . . 108.8 ?
    C10 C9 H9A . . 108.8 ?
    C8 C9 H9B . . 108.8 ?
    C10 C9 H9B . . 108.8 ?
    H9A C9 H9B . . 107.7 ?
    C12 C10 C1 . . 102.06(15) ?
    C12 C10 C9 . . 117.19(17) ?
    C1 C10 C9 . . 114.97(16) ?
    C12 C10 H10 . . 107.3 ?
    C1 C10 H10 . . 107.3 ?
    C9 C10 H10 . . 107.3 ?
    O4 C11 O3 . . 121.3(2) ?
    O4 C11 C12 . . 128.6(2) ?
    O3 C11 C12 . . 110.09(18) ?
    C11 C12 C10 . . 102.80(17) ?
    C11 C12 C13 . . 110.61(18) ?
    C10 C12 C13 . . 117.03(17) ?
    C11 C12 H12 . . 108.7 ?
    C10 C12 H12 . . 108.7 ?
    C13 C12 H12 . . 108.7 ?
    N1 C13 C12 . . 113.86(18) ?
    N1 C13 H13A . . 108.8 ?
    C12 C13 H13A . . 108.8 ?
    N1 C13 H13B . . 108.8 ?
    C12 C13 H13B . . 108.8 ?
    H13A C13 H13B . . 107.7 ?
    C3 C14 H14A . . 109.5 ?
    C3 C14 H14B . . 109.5 ?
    H14A C14 H14B . . 109.5 ?
    C3 C14 H14C . . 109.5 ?
    H14A C14 H14C . . 109.5 ?
    H14B C14 H14C . . 109.5 ?
    C7 C15 H15A . . 109.5 ?
    C7 C15 H15B . . 109.5 ?
    H15A C15 H15B . . 109.5 ?
    C7 C15 H15C . . 109.5 ?
    H15A C15 H15C . . 109.5 ?
    H15B C15 H15C . . 109.5 ?
    N1 C16 C17 . . 111.8(2) ?
    N1 C16 H16A . . 109.3 ?
    C17 C16 H16A . . 109.3 ?
    N1 C16 H16B . . 109.3 ?
    C17 C16 H16B . . 109.3 ?
    H16A C16 H16B . . 107.9 ?
    N2 C17 C16 . . 110.0(2) ?
    N2 C17 H17A . . 109.7 ?
    C16 C17 H17A . . 109.7 ?
    N2 C17 H17B . . 109.7 ?
    C16 C17 H17B . . 109.7 ?
    H17A C17 H17B . . 108.2 ?
    N2 C18 C19 . . 110.2(2) ?
    N2 C18 H18A . . 109.6 ?
    C19 C18 H18A . . 109.6 ?
    N2 C18 H18B . . 109.6 ?
    C19 C18 H18B . . 109.6 ?
    H18A C18 H18B . . 108.1 ?
    N1 C19 C18 . . 111.2(2) ?
    N1 C19 H19A . . 109.4 ?
    C18 C19 H19A . . 109.4 ?
    N1 C19 H19B . . 109.4 ?
    C18 C19 H19B . . 109.4 ?
    H19A C19 H19B . . 108.0 ?
    C21 C20 C22 . . 115.7(3) ?
    C21 C20 N2 . . 124.3(2) ?
    C22 C20 N2 . . 119.9(3) ?
    C20 C21 C23 . . 121.6(3) ?
    C20 C21 H21 . . 119.2 ?
    C23 C21 H21 . . 119.2 ?
    O6 C22 C25 . . 118.8(3) ?
    O6 C22 C20 . . 117.9(3) ?
    C25 C22 C20 . . 123.1(3) ?
    C24 C23 C21 . . 120.3(3) ?
    C24 C23 H23 . . 119.9 ?
    C21 C23 H23 . . 119.9 ?
    C23 C24 C25 . . 119.7(3) ?
    C23 C24 H24 . . 120.1 ?
    C25 C24 H24 . . 120.1 ?
    C22 C25 C24 . . 119.6(3) ?
    C22 C25 H25 . . 120.2 ?
    C24 C25 H25 . . 120.2 ?
    C13 N1 C16 . . 110.91(19) ?
    C13 N1 C19 . . 109.86(18) ?
    C16 N1 C19 . . 108.35(16) ?
    C20 N2 C18 . . 116.3(2) ?
    C20 N2 C17 . . 115.4(2) ?
    C18 N2 C17 . . 109.78(17) ?
    C6 O1 C7 . . 61.63(12) ?
    C2 O2 C3 . . 61.00(13) ?
    C11 O3 C1 . . 110.46(16) ?
    C8 O5 H5 . . 109.5 ?
    C22 O6 H6A . . 109.5 ?
loop_
    _geom_hbond_atom_site_label_D
    _geom_hbond_atom_site_label_H
    _geom_hbond_atom_site_label_A
    _geom_hbond_site_symmetry_A
    _geom_hbond_distance_DH
    _geom_hbond_distance_HA
    _geom_hbond_distance_DA
    _geom_hbond_angle_DHA
    _geom_hbond_publ_flag
    O5 H5 N1 1_555 0.82 2.15 2.952(2) 164 yes
    C1 H1 O4 3_465 0.98 2.49 3.440(3) 165 yes
    C10 H10 O1 3_575 0.98 2.36 3.232(2) 148 yes
    C18 H18A O6 1_555 0.97 2.32 2.943(3) 121 yes
    C25 H25 O2 2_675 0.93 2.55 3.299(4) 138 yes
_iucr_refine_instructions_details
;
TITL el_mohp88 in P 21 21 21
CELL  0.71073   8.0978  10.3660  28.8194   90.000   90.000   90.000
ZERR     4.00   0.0002   0.0003   0.0008    0.000    0.000    0.000
LATT  -1
SYMM  1/2 - X, - Y, 1/2 + Z
SYMM  1/2 + X, 1/2 - Y, - Z
SYMM  - X, 1/2 + Y, 1/2 - Z
SFAC  C    H    N    O
UNIT  100  136  8    24
MERG   4
OMIT     0   0   2
OMIT     0   1   1
SHEL    40  0.8
FMAP   2
PLAN   20
ACTA    52.80
BOND   $H
L.S.   4
TEMP    23.00
WGHT    0.050800    0.396000
FVAR       0.54273
C1    1    0.934368    0.909283   -0.028596    11.00000    0.03214    0.02994 =
         0.04792   -0.00577   -0.00106    0.00323
AFIX  13
H1    2    0.885012    0.832513   -0.042791    11.00000   -1.20000
AFIX   0
C2    1    0.962802    1.012100   -0.063650    11.00000    0.03117    0.03237 =
         0.04591   -0.00716    0.00364    0.00080
AFIX  13
H2    2    1.009777    1.091319   -0.050605    11.00000   -1.20000
AFIX   0
C3    1    0.866548    1.033365   -0.106128    11.00000    0.03905    0.03656 =
         0.04323   -0.00468    0.00500    0.00394
C4    1    0.857010    1.171672   -0.121966    11.00000    0.05019    0.04085 =
         0.04236    0.00264    0.00384   -0.00140
AFIX  23
H4A   2    0.846406    1.173424   -0.155486    11.00000   -1.20000
H4B   2    0.959290    1.214955   -0.113933    11.00000   -1.20000
AFIX   0
C5    1    0.711808    1.246290   -0.100471    11.00000    0.05116    0.03542 =
         0.05202    0.00361   -0.00302    0.00504
AFIX  23
H5A   2    0.732666    1.338010   -0.103653    11.00000   -1.20000
H5B   2    0.612263    1.226502   -0.117787    11.00000   -1.20000
AFIX   0
C6    1    0.682459    1.216178   -0.049998    11.00000    0.03675    0.02728 =
         0.04953   -0.00310   -0.00237    0.00382
AFIX  13
H6    2    0.782785    1.206695   -0.031289    11.00000   -1.20000
AFIX   0
C7    1    0.535929    1.146319   -0.031965    11.00000    0.02924    0.03676 =
         0.05278   -0.00693    0.00197    0.00549
C8    1    0.543988    1.067941    0.012756    11.00000    0.02863    0.03869 =
         0.05096   -0.00838    0.00578   -0.00118
AFIX  13
H8    2    0.430614    1.044318    0.021080    11.00000   -1.20000
AFIX   0
C9    1    0.641726    0.941914    0.006143    11.00000    0.03337    0.03019 =
         0.04813   -0.00241    0.00318   -0.00464
AFIX  23
H9A   2    0.619821    0.908574   -0.024698    11.00000   -1.20000
H9B   2    0.602192    0.878718    0.028341    11.00000   -1.20000
AFIX   0
C10   1    0.830409    0.957490    0.012229    11.00000    0.03383    0.02466 =
         0.04216   -0.00245    0.00035   -0.00274
AFIX  13
H10   2    0.852957    1.049830    0.015843    11.00000   -1.20000
AFIX   0
C11   1    1.087335    0.873658    0.037742    11.00000    0.04489    0.02945 =
         0.05952    0.00315   -0.00516    0.00349
C12   1    0.910084    0.888346    0.053185    11.00000    0.04231    0.03168 =
         0.04971    0.00421   -0.00319   -0.00380
AFIX  13
H12   2    0.860770    0.802380    0.056052    11.00000   -1.20000
AFIX   0
C13   1    0.901337    0.955370    0.100225    11.00000    0.05260    0.04867 =
         0.04761    0.00303   -0.00632   -0.01301
AFIX  23
H13A  2    0.972621    0.910066    0.121815    11.00000   -1.20000
H13B  2    0.943462    1.042500    0.096975    11.00000   -1.20000
AFIX   0
C14   1    0.733053    0.943978   -0.122627    11.00000    0.05143    0.04494 =
         0.04864   -0.00934   -0.00453    0.00081
AFIX 137
H14A  2    0.737893    0.936903   -0.155813    11.00000   -1.50000
H14B  2    0.627294    0.977512   -0.113624    11.00000   -1.50000
H14C  2    0.748598    0.860354   -0.108996    11.00000   -1.50000
AFIX   0
C15   1    0.394634    1.104732   -0.062287    11.00000    0.03466    0.06614 =
         0.06812   -0.00491   -0.00927    0.00075
AFIX 137
H15A  2    0.292624    1.134638   -0.049159    11.00000   -1.50000
H15B  2    0.392839    1.012305   -0.064322    11.00000   -1.50000
H15C  2    0.408182    1.140687   -0.092747    11.00000   -1.50000
AFIX   0
C16   1    0.677294    0.832551    0.133377    11.00000    0.06729    0.03998 =
         0.05074   -0.00161    0.00337   -0.00817
AFIX  23
H16A  2    0.754840    0.795378    0.155270    11.00000   -1.20000
H16B  2    0.674075    0.777342    0.106217    11.00000   -1.20000
AFIX   0
C17   1    0.508174    0.837069    0.155146    11.00000    0.06515    0.04787 =
         0.04773   -0.00641    0.00156   -0.01237
AFIX  23
H17A  2    0.428835    0.869663    0.132821    11.00000   -1.20000
H17B  2    0.474602    0.750751    0.164086    11.00000   -1.20000
AFIX   0
C18   1    0.564927    1.050164    0.182835    11.00000    0.08617    0.04675 =
         0.04372   -0.00555    0.00241   -0.00201
AFIX  23
H18A  2    0.567820    1.105124    0.210063    11.00000   -1.20000
H18B  2    0.487269    1.087026    0.160905    11.00000   -1.20000
AFIX   0
C19   1    0.734245    1.044424    0.161204    11.00000    0.08122    0.04206 =
         0.04527   -0.00381   -0.00240   -0.01409
AFIX  23
H19A  2    0.768893    1.130762    0.152620    11.00000   -1.20000
H19B  2    0.812535    1.011173    0.183696    11.00000   -1.20000
AFIX   0
C20   1    0.369769    0.913675    0.224509    11.00000    0.06310    0.06150 =
         0.03825    0.00098   -0.00382    0.00006
C21   1    0.224998    0.850438    0.212496    11.00000    0.06523    0.10906 =
         0.05403   -0.01593    0.00202   -0.01000
AFIX  43
H21   2    0.215871    0.813553    0.183191    11.00000   -1.20000
AFIX   0
C22   1    0.373402    0.966688    0.269080    11.00000    0.07935    0.09329 =
         0.03996   -0.00300   -0.00294   -0.00802
C23   1    0.093219    0.840884    0.243220    11.00000    0.06645    0.15230 =
         0.07733   -0.01659    0.00278   -0.01703
AFIX  43
H23   2   -0.001862    0.796837    0.234470    11.00000   -1.20000
AFIX   0
C24   1    0.102752    0.895804    0.286125    11.00000    0.07988    0.16595 =
         0.06225   -0.00924    0.01913   -0.00532
AFIX  43
H24   2    0.013725    0.890555    0.306423    11.00000   -1.20000
AFIX   0
C25   1    0.244257    0.958852    0.299227    11.00000    0.09947    0.13553 =
         0.04736   -0.01349    0.01215   -0.01020
AFIX  43
H25   2    0.251939    0.996014    0.328519    11.00000   -1.20000
AFIX   0
N1    3    0.734771    0.961339    0.119779    11.00000    0.05912    0.03798 =
         0.03949   -0.00005   -0.00248   -0.00880
N2    3    0.510587    0.920722    0.196030    11.00000    0.06334    0.04742 =
         0.03767   -0.00103   -0.00254   -0.00448
O1    4    0.549295    1.285258   -0.027536    11.00000    0.04928    0.03467 =
         0.06320   -0.00497    0.00453    0.01459
O2    4    1.031111    0.977582   -0.108022    11.00000    0.04219    0.05024 =
         0.04829   -0.00536    0.01068    0.00739
O3    4    1.096854    0.880062   -0.008626    11.00000    0.03455    0.04115 =
         0.05948    0.00139    0.00025    0.00908
O4    4    1.207853    0.856599    0.061064    11.00000    0.05058    0.06392 =
         0.07954    0.00873   -0.01949    0.01397
O5    4    0.608335    1.143332    0.049474    11.00000    0.05562    0.04092 =
         0.04644   -0.00959    0.00286    0.00556
AFIX 147
H5    2    0.626695    1.096947    0.071937    11.00000   -1.50000
AFIX   0
O6    4    0.515409    1.022214    0.283512    11.00000    0.09375    0.11454 =
         0.03234   -0.01585   -0.00405   -0.04030
AFIX 147
H6A   2    0.520918    1.095966    0.273341    11.00000   -1.50000
HKLF    4
REM  el_mohp88 in P 21 21 21
REM R1 =  0.0343 for   2540 Fo > 4sig(Fo)  and  0.0407 for all   2829 data
REM    302 parameters refined using      0 restraints
END
WGHT      0.0506      0.3977
REM Highest difference peak  0.191,  deepest hole -0.181,  1-sigma level  0.032
Q1    1   0.4385  1.0685  0.2749  11.00000  0.05    0.19
Q2    1   0.5121  0.9604  0.2802  11.00000  0.05    0.16
Q3    1   0.8754  0.9458 -0.0094  11.00000  0.05    0.15
Q4    1   0.6202  1.1440 -0.0495  11.00000  0.05    0.14
Q5    1   0.1494  0.9829  0.2822  11.00000  0.05    0.14
Q6    1   0.9368  0.9605 -0.0473  11.00000  0.05    0.14
Q7    1   0.8710  1.0201 -0.0781  11.00000  0.05    0.14
Q8    1   0.7436  0.9498  0.0077  11.00000  0.05    0.13
Q9    1   0.8606  0.9218  0.0334  11.00000  0.05    0.13
Q10   1   0.5430  1.0414  0.2956  11.00000  0.05    0.13
Q11   1   0.7872  0.9953 -0.1114  11.00000  0.05    0.13
Q12   1   0.9049  0.9250  0.0716  11.00000  0.05    0.13
Q13   1   0.5479  1.1040 -0.0107  11.00000  0.05    0.13
Q14   1   0.8564  1.0998 -0.1127  11.00000  0.05    0.11
Q15   1   0.5922  1.0006  0.0131  11.00000  0.05    0.11
Q16   1   0.9926  0.8895  0.0469  11.00000  0.05    0.11
Q17   1   0.8829  0.8272  0.0537  11.00000  0.05    0.11
Q18   1   0.5981  1.3433  0.0040  11.00000  0.05    0.10
Q19   1   0.2493  0.9383  0.2118  11.00000  0.05    0.10
Q20   1   0.0424  0.8224  0.3174  11.00000  0.05    0.10
;
data_global
_journal_date_recd_electronic     2012-03-28
_journal_date_accepted     2012-03-30
_journal_name_full     'Acta Crystallographica, Section E'
_journal_year     2012
_journal_volume     68
_journal_issue      5
_journal_page_first     o1309
_journal_page_last     o1310
_journal_paper_category     QO
_journal_paper_doi     10.1107/S1600536812013876
_journal_coeditor_code     BT5864
_publ_contact_author_name     'Doctor Mina Adil'
_publ_contact_author_address
;
Laboratoire de Chimie Biomol\'eculaire, Substances Naturelles et R\'eactivit\'e
URAC 16,Facult\'e des Sciences Semlalia
BP 2390
Bd My Abdellah
40000 Marrakech
Morocco
;
_publ_contact_author_email     'mberraho@yahoo.fr'
_publ_contact_author_fax     '0021224437408'
_publ_contact_author_phone     '0021224434649'
_publ_section_title
;\
10\a-Hydroxy-13-{[4-(2-hydroxyphenyl)piperazin-1-yl]methyl}-4,9-dimethyl-3,8,\
15-trioxatetracyclo[10.3.0.0^2,4^.0^7,9^]pentadecan-14-one
;
loop_
    _publ_author_name
    _publ_author_address
    'Moumou, Mohamed'
;
Laboratoire de Chimie Bioorganique et Analytique,
URAC 22, BP 146, FSTM, Universit\'e Hassan II,
Mohammedia--Casablanca 20810 Mohammedia, Morocco
;
    'Benharref,  Ahmed'
;
Laboratoire de Chimie Biomol\'eculaire, Substances Naturelles et R\'eactivit\'e
URAC 16
Facult\'e des Sciences Semlalia
BP 2390,
Bd My Abdellah
40000 Marrakech
Morocco
;
    'El Ammari, Lahcen'
;
Laboratoire de Chimie du Solide Appliqu\'ee,
Facult\'e des Sciences, Avenue Ibn Battouta
BP 1014 Rabat, Morocco
;
    'Adil, Mina'
;
Laboratoire de Chimie Bioorganique et Analytique,
URAC 22, BP 146, FSTM, Universit\'e Hassan II,
Mohammedia--Casablanca 20810 Mohammedia, Morocco
;
    'Berraho, Moha'
;
Laboratoire de Chimie Biomol\'eculaire, Substances Naturelles et R\'eactivit\'e
URAC 16
Facult\'e des Sciences Semlalia
BP 2390,
Bd My Abdellah
40000 Marrakech
Morocco
;
