# Supplementary material for: 10α-Hy­droxy-13-{[4-(2-hy­droxy­phen­yl)piperazin-1-yl]meth­yl}-4,9-dimethyl-3,8,15-trioxatetra­cyclo­[10.3.0.02,4.07,9]penta­decan-14-one
Source: Acta Crystallogr Sect E Struct Rep Online. 2012 Apr 6;68(Pt 5):o1309–10. doi: 10.1107/S1600536812013876 (PMC3344453; doi:10.1107/S1600536812013876)
Supplement: Supplementary file 2 [file e-68-o1309-Isup2.hkl]

#
# h,k,l, Fc-squared, Fo-squared, sigma(Fo-squared) and status flag
#
data_I
_shelx_title ' el_mohp88 in P 21 21 21'
_shelx_refln_list_code          4
_shelx_F_calc_maximum      176.42
_exptl_crystal_F_000       984.00
_reflns_d_resolution_high  0.8001
 
loop_
 _symmetry_equiv_pos_as_xyz
 'x, y, z'
 '-x+1/2, -y, z+1/2'
 'x+1/2, -y+1/2, -z'
 '-x, y+1/2, -z+1/2'
 
_cell_length_a     8.0978
_cell_length_b    10.3660
_cell_length_c    28.8194
_cell_angle_alpha  90.000
_cell_angle_beta   90.000
_cell_angle_gamma  90.000
 
_shelx_F_squared_multiplier     1.000
 
loop_
 _refln_index_h
 _refln_index_k
 _refln_index_l
 _refln_F_squared_calc
 _refln_F_squared_meas
 _refln_F_squared_sigma
 _refln_observed_status
   2   0   0     4196.47     4273.93     82.51 o
   4   0   0        1.75       -0.14      1.02 o
   6   0   0      536.23      555.46      9.29 o
   8   0   0       24.88       35.84      3.63 o
  10   0   0        0.44       -1.00      5.02 o
   1   1   0     7169.34     6486.71     65.28 o
   2   1   0      202.21      205.54      3.17 o
   3   1   0      155.74      173.28      2.48 o
   4   1   0      751.43      744.17     13.09 o
   5   1   0       96.63       89.01      1.84 o
   6   1   0      213.80      192.80      3.36 o
   7   1   0      247.84      239.51      4.41 o
   8   1   0       83.26       88.33      2.67 o
   9   1   0      124.65      134.42      3.25 o
  10   1   0        5.78        5.72      1.85 o
   0   2   0    31125.73    33554.38    780.20 o
   1   2   0    15487.56    14821.38    163.61 o
   2   2   0     1721.02     1833.93     28.61 o
   3   2   0       19.71       20.29      1.15 o
   4   2   0      123.19       90.58      2.44 o
   5   2   0     1380.20     1375.95     14.83 o
   6   2   0       44.68       51.74      1.90 o
   7   2   0     1107.20     1104.76     15.98 o
   8   2   0      162.28      164.13      3.28 o
   9   2   0       14.65       16.48      1.55 o
  10   2   0       46.23       56.28      2.58 o
   1   3   0     2798.62     2732.67     32.02 o
   2   3   0      642.23      728.71     11.33 o
   3   3   0        3.01        4.03      0.68 o
   4   3   0      336.46      336.42      4.59 o
   5   3   0      507.28      505.92      6.62 o
   6   3   0       19.73       19.87      1.42 o
   7   3   0      116.97      109.65      2.99 o
   8   3   0       48.66       53.20      3.71 o
   9   3   0        9.54       10.15      1.98 o
   0   4   0     1646.69     1483.35     28.81 o
   1   4   0     1725.24     1751.05     20.73 o
   2   4   0      439.21      473.93      6.97 o
   3   4   0     1449.51     1445.03     21.88 o
   4   4   0     1740.31     1810.45     21.84 o
   5   4   0       10.28        9.75      1.40 o
   6   4   0      578.24      564.22      8.08 o
   7   4   0       63.27       64.98      2.34 o
   8   4   0        4.24        4.31      1.67 o
   9   4   0       68.71       81.23      2.79 o
   1   5   0     1323.38     1342.54     17.28 o
   2   5   0     1611.40     1701.70     21.62 o
   3   5   0       30.23       29.32      1.72 o
   4   5   0      118.64      108.26      2.72 o
   5   5   0      506.47      444.25      6.62 o
   6   5   0      125.90      127.24      3.75 o
   7   5   0       49.41       48.87      2.52 o
   8   5   0       71.39       74.07      3.02 o
   9   5   0        1.64        1.34      2.40 o
   0   6   0       35.03       32.36      2.81 o
   1   6   0     1556.57     1518.02     19.59 o
   2   6   0       22.22       28.67      1.18 o
   3   6   0      235.73      219.93      3.64 o
   4   6   0       15.17       14.39      1.35 o
   5   6   0      646.79      641.77     10.86 o
   6   6   0       97.61       94.09      3.60 o
   7   6   0       66.32       67.04      2.92 o
   8   6   0        0.73        0.36      2.04 o
   1   7   0      738.31      717.46     10.61 o
   2   7   0       48.74       48.14      2.69 o
   3   7   0      153.92      156.73      3.45 o
   4   7   0       90.99       91.17      2.23 o
   5   7   0       16.55       12.54      1.63 o
   6   7   0       95.32       94.25      3.25 o
   7   7   0        0.90       -2.02      2.02 o
   8   7   0       36.09       37.00      5.55 o
   0   8   0        4.78        4.69      2.18 o
   1   8   0       61.51       63.17      2.55 o
   2   8   0      131.89      134.31      3.77 o
   3   8   0      284.71      266.30      4.79 o
   4   8   0       10.03        9.11      1.42 o
   5   8   0       33.39       33.83      1.96 o
   6   8   0      113.22      115.32      5.28 o
   7   8   0        1.00        1.82      3.15 o
   1   9   0      619.18      558.98     11.16 o
   2   9   0       50.18       48.32      2.17 o
   3   9   0      170.87      177.56      4.49 o
   4   9   0       70.99       66.17      2.95 o
   5   9   0        1.23       -1.94      1.94 o
   6   9   0       33.29       44.82      3.03 o
   7   9   0       12.53        4.81      3.48 o
   0  10   0      578.34      567.77     16.47 o
   1  10   0      249.68      225.26      8.68 o
   2  10   0      258.05      258.26      6.80 o
   3  10   0      109.32      115.32      4.65 o
   4  10   0       27.52       29.75      3.30 o
   5  10   0        0.12       -2.73      2.73 o
   6  10   0        6.89        8.65      3.88 o
   1  11   0      139.34      143.38      5.44 o
   2  11   0        2.93        1.07      2.83 o
   3  11   0       34.10       38.08      4.09 o
   4  11   0       88.53       88.74      4.96 o
   5  11   0       50.67       49.53      4.62 o
   0  12   0      150.06      136.54      7.77 o
   1  12   0        3.21        5.39      3.27 o
   2  12   0       28.17       26.29      3.58 o
   3  12   0        6.95        5.28      3.98 o
   1   0   1    11076.79     7948.94    402.26 o
   2   0   1     3119.50     3098.67     57.96 o
   3   0   1     2372.87     2357.69     27.87 o
   4   0   1        0.70       -0.47      0.65 o
   5   0   1      313.10      329.10      4.15 o
   6   0   1     1229.08     1252.36     15.21 o
   7   0   1      645.56      588.93      8.98 o
   8   0   1        3.61        3.04      1.55 o
   9   0   1        9.82        7.40      1.55 o
  10   0   1       47.64       53.19      2.88 o
   1   1   1     2768.11     2726.83     19.35 o
   2   1   1     1446.11     1418.85     14.06 o
   3   1   1       91.45       76.79      1.06 o
   4   1   1       36.57       36.12      0.87 o
   5   1   1      101.31       92.51      1.39 o
   6   1   1      148.37      156.22      2.13 o
   7   1   1      221.31      209.83      2.87 o
   8   1   1        9.76       10.77      1.46 o
   9   1   1       16.75       19.84      1.28 o
  10   1   1       21.70       24.34      1.63 o
   0   2   1    20658.46    21453.44    483.43 o
   1   2   1     6786.21     6806.21     53.17 o
   2   2   1     2910.18     3033.83     25.53 o
   3   2   1      650.09      647.97      5.03 o
   4   2   1      243.26      252.52      2.35 o
   5   2   1      216.58      232.74      2.30 o
   6   2   1       74.35       70.09      1.35 o
   7   2   1        9.71       11.45      1.15 o
   8   2   1       29.30       35.32      1.21 o
   9   2   1        3.16        3.51      1.13 o
   0   3   1    12276.80    12936.45    307.65 o
   1   3   1     6390.73     6230.22     51.56 o
   2   3   1     2408.47     2407.47     21.37 o
   3   3   1      300.21      285.38      2.50 o
   4   3   1       36.17       47.15      0.96 o
   5   3   1      122.80      139.85      1.73 o
   6   3   1       59.21       56.92      1.39 o
   7   3   1      281.60      278.92      3.58 o
   8   3   1       43.59       47.31      1.48 o
   9   3   1       19.11       23.75      1.33 o
   0   4   1      883.53      875.70     22.82 o
   1   4   1     3421.94     3542.51     29.36 o
   2   4   1      614.86      672.50      6.48 o
   3   4   1      188.17      192.77      2.56 o
   4   4   1      390.20      392.20      3.77 o
   5   4   1      224.89      195.22      2.21 o
   6   4   1       55.26       51.96      1.43 o
   7   4   1       82.39       86.92      1.96 o
   8   4   1       28.52       33.31      1.43 o
   9   4   1       16.70       18.66      1.35 o
   0   5   1       90.59       83.56      2.34 o
   1   5   1      619.78      622.87      5.92 o
   2   5   1       25.46       34.93      0.92 o
   3   5   1      319.31      348.20      4.07 o
   4   5   1      109.38      102.54      1.88 o
   5   5   1       57.40       63.48      1.50 o
   6   5   1       38.53       40.15      1.55 o
   7   5   1      125.36      116.62      2.41 o
   8   5   1       81.69       76.60      2.05 o
   9   5   1       11.43       13.85      1.47 o
   0   6   1       95.25       91.56      2.58 o
   1   6   1      972.77      991.41      9.60 o
   2   6   1      255.84      300.89      3.19 o
   3   6   1       63.55       61.59      1.22 o
   4   6   1      272.94      274.69      3.43 o
   5   6   1       28.13       30.76      1.43 o
   6   6   1        7.47        6.52      1.37 o
   7   6   1       55.09       52.20      1.85 o
   8   6   1       42.66       43.32      1.76 o
   0   7   1        0.06       -0.82      0.82 o
   1   7   1       41.26       28.01      1.12 o
   2   7   1      456.81      473.68      5.27 o
   3   7   1      283.76      258.21      2.98 o
   4   7   1      280.54      266.12      3.02 o
   5   7   1      104.81      107.04      2.13 o
   6   7   1      177.60      165.19      2.98 o
   7   7   1        9.32       10.39      1.50 o
   8   7   1        9.22        9.66      2.24 o
   0   8   1        6.68        5.73      1.44 o
   1   8   1       80.62       84.56      2.05 o
   2   8   1      143.43      138.37      2.67 o
   3   8   1      682.68      669.24      7.13 o
   4   8   1       15.94       16.49      1.45 o
   5   8   1      249.91      246.25      3.39 o
   6   8   1       14.01       14.54      2.35 o
   7   8   1        1.93       -2.15      2.15 o
   0   9   1       15.80        7.87      2.61 o
   1   9   1      577.15      526.06      7.54 o
   2   9   1       61.34       57.43      2.61 o
   3   9   1      219.49      193.10      3.57 o
   4   9   1       33.33       32.20      1.89 o
   5   9   1       25.44       21.00      1.65 o
   6   9   1        0.56       -0.31      1.90 o
   7   9   1       27.86       30.12      2.36 o
   0  10   1       19.87       25.98      3.06 o
   1  10   1       89.54       92.27      2.92 o
   2  10   1      143.00      136.53      3.56 o
   3  10   1       22.69       23.30      2.12 o
   4  10   1       41.72       38.81      2.97 o
   5  10   1        5.95        8.00      2.51 o
   6  10   1       58.50       62.16      3.32 o
   0  11   1       14.03        8.05      3.08 o
   1  11   1        5.34        8.14      2.11 o
   2  11   1       17.94       21.95      2.34 o
   3  11   1        4.18        0.33      2.42 o
   4  11   1        1.69        0.11      2.30 o
   5  11   1        5.38        9.39      2.55 o
   0  12   1        6.41       16.24      3.50 o
   1  12   1       42.75       39.92      2.66 o
   2  12   1       25.77       22.26      2.66 o
   3  12   1        7.99        3.05      2.68 o
   1   0   2       66.93       50.34      1.20 o
   2   0   2     1158.14     1232.23     41.25 o
   3   0   2     1056.31     1085.43     12.91 o
   4   0   2     2368.83     2546.83     30.14 o
   5   0   2      114.32      111.00      2.24 o
   6   0   2      173.34      186.52      3.58 o
   7   0   2      118.36      115.82      2.90 o
   8   0   2      303.40      283.05      5.04 o
   9   0   2        5.77        4.38      1.90 o
  10   0   2        8.12        8.19      2.56 o
   0   1   2      338.68      310.47      5.65 o
   1   1   2     8308.14     8073.94     56.24 o
   2   1   2     1949.48     2097.35     20.13 o
   3   1   2     1433.38     1524.45     12.45 o
   4   1   2      398.68      452.78      4.09 o
   5   1   2      583.98      602.19      5.38 o
   6   1   2      469.26      473.65      4.43 o
   7   1   2       26.72       15.60      1.03 o
   8   1   2       60.48       62.72      1.56 o
   9   1   2       71.27       69.65      2.08 o
  10   1   2       28.96       32.07      1.57 o
   0   2   2     1831.60     2044.58     24.20 o
   1   2   2    15299.06    15114.33    121.54 o
   2   2   2     2405.06     2417.05     18.47 o
   3   2   2      171.61      164.49      1.55 o
   4   2   2     1122.00     1135.89      8.66 o
   5   2   2      694.56      684.80      6.31 o
   6   2   2      404.21      411.69      4.23 o
   7   2   2       59.85       57.64      1.36 o
   8   2   2       10.49        7.95      1.18 o
   9   2   2        7.28        8.07      1.17 o
   0   3   2     5066.23     5400.84     94.48 o
   1   3   2      486.80      505.60      4.41 o
   2   3   2     2189.35     2252.77     18.74 o
   3   3   2      979.72     1060.37      9.06 o
   4   3   2      423.61      448.34      4.03 o
   5   3   2       29.94       33.34      0.89 o
   6   3   2      179.50      177.11      2.33 o
   7   3   2      134.48      122.26      2.21 o
   8   3   2       17.80       20.37      1.21 o
   9   3   2        1.20        0.85      1.13 o
   0   4   2     1922.86     2158.87     27.26 o
   1   4   2      595.60      546.60      4.98 o
   2   4   2     1400.21     1503.80     14.00 o
   3   4   2      612.03      640.44      6.08 o
   4   4   2      327.91      284.15      2.90 o
   5   4   2      203.62      197.72      2.31 o
   6   4   2      539.47      516.51      5.52 o
   7   4   2       38.95       35.31      1.41 o
   8   4   2        7.00        6.99      1.18 o
   9   4   2       11.76       11.47      1.40 o
   0   5   2      957.63     1083.11     18.98 o
   1   5   2       43.83       39.08      0.97 o
   2   5   2      560.10      592.68      5.87 o
   3   5   2      297.33      304.65      3.51 o
   4   5   2       38.07       32.90      1.07 o
   5   5   2      232.35      242.02      3.19 o
   6   5   2      220.69      220.93      3.52 o
   7   5   2       46.08       46.89      1.64 o
   8   5   2        7.23        6.24      1.33 o
   9   5   2       10.45       10.08      1.62 o
   0   6   2       97.88      104.22      2.09 o
   1   6   2     1921.57     1948.55     17.58 o
   2   6   2      137.04      156.58      2.48 o
   3   6   2      237.16      245.76      4.06 o
   4   6   2       65.93       64.49      1.51 o
   5   6   2      310.01      289.18      3.89 o
   6   6   2       87.19       86.14      2.06 o
   7   6   2       43.87       44.04      1.86 o
   8   6   2       21.09       20.30      1.56 o
   0   7   2        1.43        1.77      1.36 o
   1   7   2      272.19      287.33      3.39 o
   2   7   2      602.53      572.17      6.18 o
   3   7   2      342.40      324.81      3.54 o
   4   7   2       33.99       30.10      1.29 o
   5   7   2      162.48      144.07      2.64 o
   6   7   2       40.82       38.34      1.81 o
   7   7   2        0.70        0.27      1.56 o
   8   7   2        9.64       13.03      2.55 o
   0   8   2      396.31      408.07      7.51 o
   1   8   2       46.37       45.95      1.61 o
   2   8   2      155.68      147.37      2.51 o
   3   8   2       30.51       26.90      1.23 o
   4   8   2       10.72        5.05      0.99 o
   5   8   2       74.09       68.60      1.78 o
   6   8   2      113.97      119.68      5.23 o
   7   8   2       23.02       24.36      2.52 o
   0   9   2      280.70      272.01      6.70 o
   1   9   2      114.33      108.17      2.98 o
   2   9   2       25.54       27.46      1.74 o
   3   9   2      196.53      176.15      3.44 o
   4   9   2      156.69      151.60      3.45 o
   5   9   2       81.48       76.74      2.54 o
   6   9   2       50.44       50.03      2.56 o
   7   9   2        2.87        3.72      1.96 o
   0  10   2        2.90        0.12      2.67 o
   1  10   2        2.97       -1.70      2.04 o
   2  10   2       43.20       50.93      2.47 o
   3  10   2      240.27      216.39      4.69 o
   4  10   2       78.64       71.29      4.68 o
   5  10   2       48.19       48.52      2.78 o
   6  10   2       51.86       58.67      3.25 o
   0  11   2       85.86       84.56      4.35 o
   1  11   2       14.95       10.95      2.20 o
   2  11   2        4.64        4.13      2.05 o
   3  11   2       14.60       17.53      2.44 o
   4  11   2       56.15       51.97      2.95 o
   5  11   2       83.60       98.82      3.66 o
   0  12   2      168.42      171.60      7.72 o
   1  12   2       24.70       31.73      2.59 o
   2  12   2       15.41       14.41      2.56 o
   3  12   2       12.98       13.10      2.82 o
   1   0   3      722.42      684.46      8.21 o
   2   0   3     3077.00     2945.89     43.79 o
   3   0   3      229.84      262.64      5.91 o
   4   0   3     1128.09     1171.64     17.41 o
   5   0   3      100.91       84.51      2.10 o
   6   0   3      317.33      311.36      4.11 o
   7   0   3       86.06       82.75      2.48 o
   8   0   3       13.13       13.26      1.92 o
   9   0   3       27.28       31.70      2.85 o
  10   0   3       12.38       12.53      2.22 o
   0   1   3     1597.18     1532.40     15.34 o
   1   1   3     6309.87     5791.72     40.21 o
   2   1   3     2159.03     2155.78     21.91 o
   3   1   3      159.19      163.87      2.98 o
   4   1   3     2220.60     2397.65     20.09 o
   5   1   3        6.07        1.85      0.56 o
   6   1   3      401.87      394.43      3.68 o
   7   1   3      288.60      265.16      3.80 o
   8   1   3        1.03        2.62      1.09 o
   9   1   3        8.39        7.59      1.18 o
  10   1   3       12.32       15.72      1.46 o
   0   2   3      302.52      274.24      4.36 o
   1   2   3      195.71      167.78      1.76 o
   2   2   3      742.57      816.79      6.80 o
   3   2   3       98.48       75.79      1.04 o
   4   2   3      128.98      119.78      1.38 o
   5   2   3      725.40      715.60      6.35 o
   6   2   3      368.64      351.53      3.60 o
   7   2   3       65.38       60.79      1.61 o
   8   2   3       21.94       23.53      1.29 o
   9   2   3       37.00       40.38      1.45 o
   0   3   3     2796.86     2702.46     29.97 o
   1   3   3     2102.92     2116.65     17.06 o
   2   3   3      607.50      625.65      5.62 o
   3   3   3      885.92      928.98      8.26 o
   4   3   3     1086.19     1122.30      9.37 o
   5   3   3      122.14      139.33      1.81 o
   6   3   3      116.05      113.55      1.83 o
   7   3   3       30.10       32.91      1.30 o
   8   3   3       60.82       56.44      1.65 o
   9   3   3       31.59       34.69      1.53 o
   0   4   3      356.44      366.44      8.30 o
   1   4   3      308.81      354.39      3.24 o
   2   4   3     1267.96     1282.06     13.99 o
   3   4   3      417.05      411.13      4.09 o
   4   4   3      114.11      103.07      1.54 o
   5   4   3      333.65      324.53      3.29 o
   6   4   3      185.71      180.27      2.86 o
   7   4   3       33.90       33.36      1.38 o
   8   4   3       28.79       24.78      1.50 o
   9   4   3        7.14        8.30      1.34 o
   0   5   3       42.01       28.35      0.95 o
   1   5   3     2515.80     2543.95     21.99 o
   2   5   3      339.55      351.85      5.48 o
   3   5   3       83.91       67.89      1.53 o
   4   5   3      106.26      115.63      1.77 o
   5   5   3      108.60       93.56      1.82 o
   6   5   3       81.88       86.05      1.85 o
   7   5   3        8.09        8.46      1.22 o
   8   5   3        9.59        7.66      1.26 o
   9   5   3       13.77       17.13      1.72 o
   0   6   3       14.18       21.96      1.20 o
   1   6   3     1285.27     1312.74     12.02 o
   2   6   3      151.85      156.79      2.34 o
   3   6   3     1091.95     1136.29     10.95 o
   4   6   3      151.46      144.65      2.30 o
   5   6   3        6.35        3.20      1.16 o
   6   6   3       29.41       28.35      1.74 o
   7   6   3        7.76        5.63      1.40 o
   8   6   3       30.66       34.26      1.84 o
   0   7   3      221.83      207.98      7.25 o
   1   7   3      495.54      482.19      5.34 o
   2   7   3      306.77      307.41      3.79 o
   3   7   3      341.42      327.14      3.45 o
   4   7   3      252.05      231.72      3.01 o
   5   7   3        9.24        8.24      1.24 o
   6   7   3      145.85      135.05      3.34 o
   7   7   3        1.42       -0.51      1.54 o
   8   7   3       22.57       25.99      2.37 o
   0   8   3      203.84      178.73      5.45 o
   1   8   3        8.69        9.31      2.00 o
   2   8   3       69.68       79.62      1.79 o
   3   8   3      141.95      137.65      2.39 o
   4   8   3       11.71       10.66      1.57 o
   5   8   3      130.54      122.93      2.30 o
   6   8   3       18.46       13.81      1.89 o
   7   8   3        5.92        3.13      2.29 o
   0   9   3       68.87       67.39      3.47 o
   1   9   3      182.74      158.97      3.63 o
   2   9   3       48.47       38.65      1.88 o
   3   9   3       14.08       12.07      1.58 o
   4   9   3      108.04      102.30      2.82 o
   5   9   3      303.70      287.04      4.74 o
   6   9   3        6.98        7.23      1.94 o
   7   9   3       15.57       15.17      2.76 o
   0  10   3      167.82      149.63      5.12 o
   1  10   3       13.71       10.44      1.99 o
   2  10   3        6.64        7.44      1.94 o
   3  10   3       33.38       35.40      2.42 o
   4  10   3       91.66       94.97      3.18 o
   5  10   3       67.19       68.32      3.32 o
   6  10   3       11.03       21.48      2.80 o
   0  11   3       50.41       53.45      4.06 o
   1  11   3       22.19       27.17      2.36 o
   2  11   3       39.29       42.35      2.54 o
   3  11   3       32.28       33.29      2.85 o
   4  11   3        1.11        3.54      2.31 o
   5  11   3        9.28       10.91      2.56 o
   0  12   3       12.28       16.61      3.56 o
   1  12   3       54.23       58.31      2.97 o
   2  12   3       27.04       17.82      2.66 o
   3  12   3        7.14        5.84      2.94 o
   0   0   4     5069.63     5019.08    126.93 o
   1   0   4     3736.42     3512.56     36.77 o
   2   0   4    10361.41    10121.63    149.71 o
   3   0   4     1320.99     1245.34     21.16 o
   4   0   4     2704.46     2814.59     35.70 o
   5   0   4      911.80      913.62     12.06 o
   6   0   4       98.41      108.12      2.93 o
   7   0   4      502.55      489.26      8.53 o
   8   0   4      100.35       92.14      3.49 o
   9   0   4        4.28        1.53      1.89 o
  10   0   4        1.06       -1.80      1.92 o
   0   1   4      684.11      588.20      5.98 o
   1   1   4    10552.24    10342.80     70.09 o
   2   1   4     2096.30     2106.94     17.58 o
   3   1   4      439.38      477.15      4.56 o
   4   1   4      452.05      404.34      4.16 o
   5   1   4       74.65       75.95      1.38 o
   6   1   4      202.19      183.13      2.34 o
   7   1   4     1106.82     1089.18     12.27 o
   8   1   4      278.13      271.71      3.52 o
   9   1   4       48.28       55.43      1.77 o
  10   1   4       13.26       11.80      1.43 o
   0   2   4       56.41       62.11      1.50 o
   1   2   4     8611.05     8332.66     58.88 o
   2   2   4      363.46      358.91      6.15 o
   3   2   4      191.87      212.82      1.96 o
   4   2   4      871.07      886.67      7.96 o
   5   2   4       46.92       51.65      1.19 o
   6   2   4      561.71      540.37      5.43 o
   7   2   4      198.73      191.11      3.22 o
   8   2   4       18.63       17.27      1.24 o
   9   2   4       17.33       19.15      1.27 o
   0   3   4      134.84      126.65      1.79 o
   1   3   4     2859.56     2863.23     22.38 o
   2   3   4      169.79      150.78      3.18 o
   3   3   4      998.93     1013.66      8.69 o
   4   3   4      338.54      367.49      3.40 o
   5   3   4       96.53       98.84      1.42 o
   6   3   4      268.87      255.57      2.97 o
   7   3   4      141.01      143.77      2.53 o
   8   3   4       31.50       30.24      1.43 o
   9   3   4        5.22        4.93      1.27 o
   0   4   4     5237.75     5074.42     63.52 o
   1   4   4     1500.04     1412.44     11.53 o
   2   4   4       64.61       75.44      2.24 o
   3   4   4      484.15      458.92      4.35 o
   4   4   4      144.43      154.01      2.00 o
   5   4   4       34.15       33.36      0.99 o
   6   4   4      522.44      517.25      5.53 o
   7   4   4      233.80      224.52      3.28 o
   8   4   4       13.54       15.64      1.34 o
   9   4   4       17.30       16.13      1.45 o
   0   5   4       24.21       20.67      1.35 o
   1   5   4      312.55      309.86      3.04 o
   2   5   4      299.65      321.61      4.43 o
   3   5   4      339.47      329.06      3.75 o
   4   5   4      145.10      161.74      2.17 o
   5   5   4        4.65        3.44      0.92 o
   6   5   4       63.97       59.39      1.90 o
   7   5   4       96.48       93.36      2.05 o
   8   5   4       13.96       15.25      1.47 o
   9   5   4       11.03       12.50      1.67 o
   0   6   4     1152.15     1283.75     25.31 o
   1   6   4     1057.24     1039.61      9.63 o
   2   6   4      270.19      271.23      2.96 o
   3   6   4      118.81      122.87      2.98 o
   4   6   4      167.96      151.03      2.36 o
   5   6   4      377.01      338.46      4.16 o
   6   6   4      169.52      162.46      2.81 o
   7   6   4       22.99       22.64      1.52 o
   8   6   4       48.22       47.95      2.11 o
   0   7   4      283.74      257.42      6.19 o
   1   7   4       11.44       15.98      1.08 o
   2   7   4      792.69      772.61      7.71 o
   3   7   4       15.85       11.62      0.85 o
   4   7   4      141.49      123.90      2.21 o
   5   7   4      178.29      163.76      3.10 o
   6   7   4       12.09       12.16      1.55 o
   7   7   4        8.05        8.16      1.63 o
   8   7   4        4.19        3.06      2.51 o
   0   8   4       81.17       76.22      2.37 o
   1   8   4      157.51      141.93      2.92 o
   2   8   4       66.50       62.24      1.61 o
   3   8   4      138.79      132.30      2.13 o
   4   8   4       34.03       37.73      1.25 o
   5   8   4       71.70       72.02      2.33 o
   6   8   4      114.03      116.53      2.95 o
   7   8   4       29.05       22.89      2.46 o
   0   9   4        2.67       -2.92      2.92 o
   1   9   4       86.84       80.53      2.13 o
   2   9   4       68.65       62.45      2.16 o
   3   9   4      185.60      177.41      3.28 o
   4   9   4       57.96       50.65      2.20 o
   5   9   4       53.00       63.81      2.61 o
   6   9   4       22.22       24.67      2.18 o
   7   9   4       19.47       20.23      2.22 o
   0  10   4      158.04      150.99      5.33 o
   1  10   4       15.64       17.07      2.08 o
   2  10   4       58.63       60.47      2.57 o
   3  10   4       76.25       76.19      2.79 o
   4  10   4       74.77       80.54      3.06 o
   5  10   4       30.66       39.82      2.87 o
   6  10   4       59.14       60.17      3.28 o
   0  11   4      110.48      104.72      6.29 o
   1  11   4        8.87        4.93      2.10 o
   2  11   4       47.53       42.67      2.55 o
   3  11   4        0.22       -0.30      2.19 o
   4  11   4       17.47       10.68      2.65 o
   5  11   4      142.62      135.72      4.51 o
   0  12   4       45.88       48.55      7.42 o
   1  12   4        2.55        1.67      2.30 o
   2  12   4       29.06       29.68      2.88 o
   3  12   4       38.64       50.65      3.78 o
   1   0   5     6160.39     5949.57     59.52 o
   2   0   5     3729.13     3739.80     41.28 o
   3   0   5      596.79      602.23      9.64 o
   4   0   5     3006.69     3142.17     47.42 o
   5   0   5      459.51      469.63      8.05 o
   6   0   5      358.21      340.13      6.36 o
   7   0   5       95.57       83.52      3.02 o
   8   0   5        3.00       -1.26      1.87 o
   9   0   5        2.16        1.69      1.88 o
  10   0   5       16.61       18.23      2.17 o
   0   1   5     1415.52     1313.74     13.31 o
   1   1   5     7897.81     7539.69     51.83 o
   2   1   5      446.33      430.93      3.66 o
   3   1   5     1161.29     1134.38      9.95 o
   4   1   5     1093.46     1100.38     11.47 o
   5   1   5      165.85      165.73      2.48 o
   6   1   5      122.67      118.72      1.92 o
   7   1   5      348.43      353.88      4.22 o
   8   1   5       58.19       61.30      1.79 o
   9   1   5        6.39        7.75      1.35 o
   0   2   5     3325.74     3245.17     35.86 o
   1   2   5     5748.34     5711.94     40.24 o
   2   2   5     1337.99     1322.65      9.91 o
   3   2   5       72.47       82.91      1.08 o
   4   2   5       31.71       36.68      1.03 o
   5   2   5      524.58      536.18      5.51 o
   6   2   5      350.08      335.99      3.70 o
   7   2   5      121.47      115.37      2.30 o
   8   2   5       19.56       24.46      1.30 o
   9   2   5       49.65       54.86      1.58 o
   0   3   5        0.03       -0.09      0.52 o
   1   3   5     2582.84     2454.55     19.22 o
   2   3   5     1805.36     1649.81     13.06 o
   3   3   5     1032.51      965.73      8.55 o
   4   3   5      990.82     1028.08      8.88 o
   5   3   5      257.33      267.18      2.60 o
   6   3   5      270.79      243.98      3.24 o
   7   3   5       39.56       44.37      1.46 o
   8   3   5      279.86      276.23      3.56 o
   9   3   5        6.09        7.06      1.32 o
   0   4   5     2109.41     2136.88     25.21 o
   1   4   5      629.72      736.43      6.76 o
   2   4   5      284.20      330.79      3.12 o
   3   4   5       37.26       43.22      0.99 o
   4   4   5      143.42      141.08      1.80 o
   5   4   5      218.51      236.63      2.62 o
   6   4   5      138.00      125.03      2.03 o
   7   4   5       53.40       53.91      1.69 o
   8   4   5       69.67       71.00      2.09 o
   9   4   5       20.67       28.61      1.68 o
   0   5   5      625.35      575.49      7.24 o
   1   5   5     2180.30     2224.61     24.82 o
   2   5   5      166.90      149.88      3.57 o
   3   5   5       33.43       43.07      1.15 o
   4   5   5      351.53      360.63      3.80 o
   5   5   5      202.44      190.23      3.25 o
   6   5   5      635.92      612.43      6.72 o
   7   5   5        7.50        6.82      1.19 o
   8   5   5       17.56       20.01      1.63 o
   9   5   5       17.28       18.11      1.76 o
   0   6   5       36.98       46.17      1.84 o
   1   6   5      268.74      280.26      3.58 o
   2   6   5      174.72      205.89      3.76 o
   3   6   5      648.00      612.29      5.97 o
   4   6   5      107.28      113.26      2.05 o
   5   6   5      168.71      160.21      2.57 o
   6   6   5       88.52       86.51      2.32 o
   7   6   5       24.63       24.95      1.53 o
   8   6   5       23.14       27.87      1.83 o
   0   7   5      950.57      899.45     14.29 o
   1   7   5      100.48       88.68      1.94 o
   2   7   5      202.31      197.40      3.85 o
   3   7   5        5.44        5.83      0.82 o
   4   7   5      154.05      149.31      2.31 o
   5   7   5       94.04       92.67      2.79 o
   6   7   5      289.00      263.41      4.26 o
   7   7   5        9.29        9.34      1.65 o
   8   7   5       25.33       26.25      2.16 o
   0   8   5        0.10        1.55      1.41 o
   1   8   5        1.51        0.56      1.18 o
   2   8   5       81.95       76.51      1.69 o
   3   8   5       26.85       32.73      1.27 o
   4   8   5      179.58      169.07      2.49 o
   5   8   5      234.65      222.68      3.32 o
   6   8   5       40.79       41.28      1.77 o
   7   8   5       14.67       10.70      2.36 o
   0   9   5       13.90       14.45      2.65 o
   1   9   5      412.30      363.10      8.94 o
   2   9   5       71.61       68.72      2.09 o
   3   9   5        6.72        5.68      1.52 o
   4   9   5       84.21       87.00      2.50 o
   5   9   5      108.92      108.80      3.16 o
   6   9   5       22.09       21.14      3.36 o
   7   9   5       24.68       25.39      2.30 o
   0  10   5      260.52      254.13      6.75 o
   1  10   5       11.87        9.74      1.93 o
   2  10   5       21.45       19.30      1.94 o
   3  10   5       17.55       16.84      2.15 o
   4  10   5       89.35       89.69      3.72 o
   5  10   5       79.77       76.71      3.32 o
   6  10   5       13.07       13.48      3.03 o
   0  11   5        0.99       -2.39      2.91 o
   1  11   5       39.24       40.42      2.81 o
   2  11   5        8.66        8.94      2.33 o
   3  11   5       18.71       15.97      2.45 o
   4  11   5       12.62       14.70      2.71 o
   5  11   5       21.59       16.79      3.16 o
   0  12   5        0.33       -0.03      3.10 o
   1  12   5       48.32       48.04      2.82 o
   2  12   5      105.65      101.45      3.78 o
   3  12   5       11.14       20.51      3.03 o
   0   0   6        0.69       -0.66      0.66 o
   1   0   6       50.82       56.28      1.19 o
   2   0   6      289.61      300.60      3.64 o
   3   0   6      480.04      537.04      7.90 o
   4   0   6      524.02      609.14      9.97 o
   5   0   6     1718.77     1758.90     27.10 o
   6   0   6       34.98       30.21      2.04 o
   7   0   6      832.84      812.01     15.23 o
   8   0   6       23.58       19.15      1.95 o
   9   0   6        0.05       -1.17      1.84 o
   0   1   6      275.87      270.13      2.93 o
   1   1   6     3657.94     3684.77     24.79 o
   2   1   6       47.52       42.77      0.79 o
   3   1   6      538.94      504.44      4.49 o
   4   1   6      556.40      572.35      5.55 o
   5   1   6       11.46       10.58      0.89 o
   6   1   6      162.38      149.94      2.08 o
   7   1   6      243.41      223.28      3.46 o
   8   1   6       20.65       23.65      1.34 o
   9   1   6       59.32       65.41      1.90 o
   0   2   6       39.93       27.60      0.91 o
   1   2   6     1802.08     1742.53     12.68 o
   2   2   6     3258.14     3319.80     24.53 o
   3   2   6       81.09       83.74      1.67 o
   4   2   6      145.98      132.68      2.14 o
   5   2   6      155.55      172.25      2.04 o
   6   2   6      351.81      326.57      3.62 o
   7   2   6       15.55       14.48      1.27 o
   8   2   6       38.84       33.95      1.31 o
   9   2   6       38.09       41.50      1.54 o
   0   3   6     2453.74     2578.19     30.27 o
   1   3   6       66.53       65.36      1.31 o
   2   3   6      210.46      182.88      1.85 o
   3   3   6      161.41      161.90      1.87 o
   4   3   6       89.16       89.37      1.62 o
   5   3   6       23.32       26.97      0.99 o
   6   3   6      846.87      815.19      8.21 o
   7   3   6       55.01       47.00      1.41 o
   8   3   6       22.77       28.81      1.70 o
   9   3   6       39.56       38.50      1.58 o
   0   4   6      629.53      693.65      8.04 o
   1   4   6     1115.08     1122.01      9.54 o
   2   4   6      893.69      919.25      7.69 o
   3   4   6     1154.77     1134.68      9.72 o
   4   4   6      171.07      171.14      2.06 o
   5   4   6       85.59       83.86      1.53 o
   6   4   6        9.37        9.41      1.15 o
   7   4   6       39.33       35.16      1.67 o
   8   4   6        0.23       -0.69      1.29 o
   9   4   6       19.71       22.84      1.63 o
   0   5   6      225.61      241.52      3.45 o
   1   5   6      538.77      590.04      8.89 o
   2   5   6      233.34      240.69      3.06 o
   3   5   6      210.94      198.77      2.35 o
   4   5   6      310.55      333.49      3.58 o
   5   5   6       22.67       26.16      1.18 o
   6   5   6       64.34       64.15      1.67 o
   7   5   6       50.90       55.17      1.69 o
   8   5   6       25.37       24.78      1.74 o
   9   5   6       49.62       54.57      2.69 o
   0   6   6      470.77      501.54      6.54 o
   1   6   6      189.92      193.12      2.50 o
   2   6   6      445.35      430.92      4.39 o
   3   6   6      133.40      116.62      2.42 o
   4   6   6       31.16       29.49      1.19 o
   5   6   6      361.09      353.88      4.27 o
   6   6   6      354.90      354.73      4.63 o
   7   6   6       58.16       63.95      2.09 o
   8   6   6       11.11       12.79      1.95 o
   0   7   6       13.74       14.27      1.26 o
   1   7   6       83.11       75.80      1.84 o
   2   7   6      657.84      636.37      6.26 o
   3   7   6      207.12      204.73      2.49 o
   4   7   6      180.86      155.17      2.47 o
   5   7   6       64.20       68.55      1.77 o
   6   7   6       81.42       77.69      2.15 o
   7   7   6        1.73        1.52      1.42 o
   8   7   6        3.37        4.47      1.97 o
   0   8   6      614.32      586.74     10.84 o
   1   8   6        0.32       -1.32      1.32 o
   2   8   6       99.06      109.44      2.46 o
   3   8   6       20.90       22.81      1.17 o
   4   8   6      110.92      121.41      2.25 o
   5   8   6       30.56       29.63      1.59 o
   6   8   6       31.96       31.83      1.67 o
   7   8   6       47.16       46.60      3.72 o
   0   9   6       18.48       15.83      2.73 o
   1   9   6      611.12      616.67     13.57 o
   2   9   6       38.29       47.15      1.86 o
   3   9   6       78.70       70.04      2.86 o
   4   9   6       45.52       42.87      2.00 o
   5   9   6        3.17        1.49      1.77 o
   6   9   6       29.95       26.28      2.72 o
   7   9   6       68.06       67.50      3.39 o
   0  10   6       58.54       63.59      3.78 o
   1  10   6       39.02       39.71      2.65 o
   2  10   6        9.66        5.53      1.95 o
   3  10   6       44.27       45.53      2.41 o
   4  10   6       17.16       14.76      2.27 o
   5  10   6        1.29        5.92      2.40 o
   6  10   6       25.73       25.23      2.84 o
   0  11   6       63.97       54.85      3.82 o
   1  11   6        6.29        3.51      2.11 o
   2  11   6       20.20       16.78      2.45 o
   3  11   6       63.07       74.04      3.21 o
   4  11   6       13.86       11.14      2.72 o
   5  11   6        4.94        0.95      2.80 o
   0  12   6       20.66       16.41      3.50 o
   1  12   6        6.37       12.18      2.47 o
   2  12   6       19.47       23.60      2.80 o
   3  12   6       36.24       46.35      3.39 o
   1   0   7       42.05       43.71      0.91 o
   2   0   7     2260.16     2302.76     24.11 o
   3   0   7      910.61     1009.33     15.51 o
   4   0   7     2290.77     2290.24     31.64 o
   5   0   7      225.33      236.05      5.70 o
   6   0   7       22.32       20.24      1.99 o
   7   0   7      110.62      108.99      5.02 o
   8   0   7        0.26       -1.60      1.60 o
   9   0   7       33.92       33.98      2.14 o
   0   1   7      638.57      562.66      5.57 o
   1   1   7     1735.28     1659.79     11.02 o
   2   1   7     1741.35     1608.20     13.00 o
   3   1   7      742.11      825.09      7.14 o
   4   1   7     1797.30     1795.60     15.74 o
   5   1   7      900.47      885.56      8.39 o
   6   1   7      181.10      191.64      2.48 o
   7   1   7      127.20      126.34      2.42 o
   8   1   7        6.25        5.32      1.39 o
   9   1   7        4.58        4.86      1.79 o
   0   2   7      380.80      392.91      4.41 o
   1   2   7     1367.28     1388.58     10.16 o
   2   2   7     1033.26     1074.45      8.32 o
   3   2   7     2055.27     2186.29     19.55 o
   4   2   7     1509.89     1623.20     14.21 o
   5   2   7       36.34       39.85      0.99 o
   6   2   7      211.13      204.50      2.52 o
   7   2   7      167.25      163.48      2.59 o
   8   2   7        2.74        3.32      1.21 o
   9   2   7       48.05       50.61      2.31 o
   0   3   7      701.80      648.23      7.92 o
   1   3   7     2238.95     2357.16     19.58 o
   2   3   7      222.35      219.29      2.07 o
   3   3   7      529.77      526.17      4.55 o
   4   3   7     1021.84     1009.41      8.72 o
   5   3   7      777.04      755.54      7.32 o
   6   3   7      162.22      141.15      2.56 o
   7   3   7       11.72       10.47      1.13 o
   8   3   7       79.15       90.58      2.03 o
   9   3   7        1.38        0.42      1.26 o
   0   4   7       73.28       77.56      2.21 o
   1   4   7      628.03      598.64      5.45 o
   2   4   7      393.58      370.52      3.34 o
   3   4   7       79.48       69.81      1.26 o
   4   4   7        1.00        2.92      0.66 o
   5   4   7      164.19      146.18      2.05 o
   6   4   7      353.70      334.70      4.18 o
   7   4   7       32.86       29.41      1.43 o
   8   4   7       32.00       35.33      1.66 o
   9   4   7       36.21       47.16      1.99 o
   0   5   7      148.24      129.59      2.03 o
   1   5   7     1072.85     1117.15      9.88 o
   2   5   7     2461.61     2614.34     21.23 o
   3   5   7       69.87       77.27      1.49 o
   4   5   7      207.62      207.13      2.91 o
   5   5   7      520.16      502.05      5.15 o
   6   5   7       31.12       32.79      1.39 o
   7   5   7        7.97        7.64      1.41 o
   8   5   7        7.35        9.10      1.60 o
   9   5   7       32.46       39.13      2.08 o
   0   6   7      979.22     1056.82     14.95 o
   1   6   7      546.26      598.08      6.02 o
   2   6   7      352.09      305.19      3.21 o
   3   6   7      220.13      211.37      2.58 o
   4   6   7       18.26       19.00      0.99 o
   5   6   7      153.51      157.07      2.43 o
   6   6   7      317.38      310.35      4.18 o
   7   6   7       30.41       35.85      1.64 o
   8   6   7       23.13       26.51      1.99 o
   0   7   7       59.62       54.20      1.90 o
   1   7   7      273.81      259.12      3.44 o
   2   7   7       81.91       93.63      1.75 o
   3   7   7       30.57       27.63      1.60 o
   4   7   7      200.00      185.34      2.73 o
   5   7   7      197.36      196.00      3.14 o
   6   7   7      117.29      121.29      2.65 o
   7   7   7        9.79       10.55      1.50 o
   8   7   7       10.58       12.33      1.80 o
   0   8   7       16.94       21.81      1.52 o
   1   8   7      260.51      270.29      3.72 o
   2   8   7      356.14      336.80      4.36 o
   3   8   7      143.00      124.62      2.41 o
   4   8   7      351.48      344.68      4.49 o
   5   8   7        1.43        2.69      1.28 o
   6   8   7       13.89       23.34      1.55 o
   7   8   7       12.13       15.27      1.93 o
   0   9   7      175.28      196.50      5.68 o
   1   9   7      390.37      426.62      8.11 o
   2   9   7       45.58       49.77      1.92 o
   3   9   7       35.98       36.88      1.87 o
   4   9   7       20.54       22.06      1.78 o
   5   9   7        1.14       -0.81      2.50 o
   6   9   7        2.20        2.28      1.89 o
   7   9   7       33.78       39.46      2.52 o
   0  10   7       13.06       13.99      2.92 o
   1  10   7       31.20       35.67      2.36 o
   2  10   7       67.13       65.00      2.63 o
   3  10   7       21.60       23.95      2.38 o
   4  10   7       10.65       13.64      2.49 o
   5  10   7       23.37       22.09      2.65 o
   6  10   7        0.49        4.99      2.57 o
   0  11   7       14.69       28.82      3.45 o
   1  11   7       18.43       17.05      2.29 o
   2  11   7       10.36       12.86      2.45 o
   3  11   7        4.06       13.40      2.48 o
   4  11   7        2.00       -0.72      2.46 o
   0  12   7        0.00        4.41      3.29 o
   1  12   7      123.74      121.42      3.75 o
   2  12   7       34.91       37.80      3.00 o
   3  12   7        2.14        1.79      2.80 o
   0   0   8     1076.56     1100.47     15.06 o
   1   0   8     1171.74     1196.35     11.10 o
   2   0   8      443.01      501.93      5.32 o
   3   0   8     1953.92     2047.82     24.18 o
   4   0   8      466.27      506.17      7.75 o
   5   0   8      682.93      692.80     10.37 o
   6   0   8       25.64       17.15      1.67 o
   7   0   8       94.01       91.20      3.22 o
   8   0   8       28.05       22.46      2.37 o
   9   0   8        3.68        4.51      1.76 o
   0   1   8     8470.31     8251.84     85.52 o
   1   1   8     5177.48     5156.67     33.20 o
   2   1   8     2308.02     2370.69     18.00 o
   3   1   8     4188.62     4490.21     36.07 o
   4   1   8       50.51       52.25      1.27 o
   5   1   8      204.45      196.11      2.33 o
   6   1   8      239.84      242.65      3.09 o
   7   1   8       16.62       17.50      1.22 o
   8   1   8       11.71       12.15      1.43 o
   9   1   8       46.44       49.71      1.71 o
   0   2   8      555.63      601.43      6.58 o
   1   2   8      897.48      939.29      7.13 o
   2   2   8     1505.18     1564.90     11.44 o
   3   2   8     4042.45     4180.06     37.02 o
   4   2   8      182.86      213.62      2.39 o
   5   2   8       41.36       44.93      1.32 o
   6   2   8       26.84       23.52      1.00 o
   7   2   8       84.90       75.46      1.70 o
   8   2   8       24.83       20.90      1.57 o
   9   2   8       37.29       44.62      1.73 o
   0   3   8     1353.97     1456.00     17.25 o
   1   3   8     1646.84     1654.89     13.47 o
   2   3   8      116.13       96.02      1.11 o
   3   3   8      523.46      560.64      5.01 o
   4   3   8      252.99      266.20      2.69 o
   5   3   8       68.75       70.71      1.43 o
   6   3   8      143.46      141.28      2.12 o
   7   3   8      241.83      232.94      3.14 o
   8   3   8       42.66       40.54      1.63 o
   9   3   8       14.57       17.10      1.68 o
   0   4   8     1330.58     1342.06     18.54 o
   1   4   8      547.87      613.77      5.24 o
   2   4   8      501.04      532.53      4.63 o
   3   4   8       78.01       75.18      1.23 o
   4   4   8      242.61      261.03      2.71 o
   5   4   8      401.88      397.69      4.01 o
   6   4   8       63.90       62.43      1.67 o
   7   4   8       16.97       13.65      1.21 o
   8   4   8       40.40       38.71      1.70 o
   9   4   8       44.17       50.47      2.04 o
   0   5   8     1681.28     1687.09     21.42 o
   1   5   8      223.13      265.75      4.35 o
   2   5   8      852.90      850.90      7.45 o
   3   5   8      277.76      287.21      2.91 o
   4   5   8      266.66      268.58      2.83 o
   5   5   8      945.27      956.12      9.09 o
   6   5   8       70.54       80.85      1.78 o
   7   5   8       77.87       80.30      2.05 o
   8   5   8       10.00       10.68      1.64 o
   9   5   8       11.63       11.15      2.32 o
   0   6   8        1.63        3.02      1.05 o
   1   6   8       27.15       34.44      1.32 o
   2   6   8       44.79       42.84      1.04 o
   3   6   8      130.89      134.18      1.95 o
   4   6   8       69.73       68.50      1.51 o
   5   6   8        4.81        5.22      1.09 o
   6   6   8      119.40      121.55      2.45 o
   7   6   8        2.15        2.72      1.41 o
   8   6   8       11.85       10.28      1.86 o
   0   7   8       68.00       68.19      1.87 o
   1   7   8       44.91       44.24      1.42 o
   2   7   8       92.73       93.00      1.73 o
   3   7   8      397.67      385.13      4.33 o
   4   7   8       98.83       91.39      1.90 o
   5   7   8      121.05      125.52      2.39 o
   6   7   8        0.46        0.42      1.29 o
   7   7   8       10.75       12.98      1.48 o
   8   7   8        5.70        6.42      2.03 o
   0   8   8      585.78      590.48      8.37 o
   1   8   8       16.14       16.63      1.81 o
   2   8   8       65.96       64.10      2.47 o
   3   8   8       44.53       45.16      1.66 o
   4   8   8      113.31      112.51      2.31 o
   5   8   8        2.46        1.95      1.27 o
   6   8   8       16.59       16.08      1.48 o
   7   8   8       18.22       23.41      2.05 o
   0   9   8       28.07       26.55      2.96 o
   1   9   8      536.84      553.18     11.27 o
   2   9   8       73.61       69.96      2.69 o
   3   9   8        5.73        2.43      1.51 o
   4   9   8      104.67      107.01      2.75 o
   5   9   8        5.90        5.25      1.80 o
   6   9   8       48.53       51.36      2.42 o
   0  10   8      230.86      208.27      6.16 o
   1  10   8      109.64       99.89      3.08 o
   2  10   8       20.43       25.43      2.16 o
   3  10   8       14.96       15.29      2.43 o
   4  10   8        0.66        2.78      2.40 o
   5  10   8        0.10       -0.44      2.56 o
   6  10   8        8.14       16.74      3.02 o
   0  11   8      136.35      142.88      6.14 o
   1  11   8       21.53       25.94      2.40 o
   2  11   8        3.15        0.33      2.63 o
   3  11   8       56.98       57.82      3.08 o
   4  11   8        9.06       15.28      3.00 o
   0  12   8        3.64        2.19      3.37 o
   1  12   8       20.89       30.39      3.57 o
   2  12   8        9.00       11.53      2.74 o
   3  12   8        2.27        1.74      2.84 o
   1   0   9      242.36      239.32      2.40 o
   2   0   9      115.72      105.95      2.70 o
   3   0   9     2843.03     3008.50     35.41 o
   4   0   9      454.48      528.17      8.06 o
   5   0   9       78.05       90.75      2.65 o
   6   0   9      147.33      147.51      4.41 o
   7   0   9       14.69       23.39      2.41 o
   8   0   9        5.12        5.48      2.25 o
   9   0   9       25.70       29.51      2.06 o
   0   1   9      851.25      823.69      8.87 o
   1   1   9     4292.02     4267.11     28.57 o
   2   1   9       56.40       71.69      1.24 o
   3   1   9       96.39      112.86      1.84 o
   4   1   9      188.13      188.82      2.29 o
   5   1   9       53.57       48.12      1.25 o
   6   1   9        3.44        1.40      1.03 o
   7   1   9      194.64      184.31      2.82 o
   8   1   9       11.06       12.74      1.45 o
   9   1   9       21.64       23.06      1.66 o
   0   2   9      180.05      185.06      2.51 o
   1   2   9      914.34      898.52      6.83 o
   2   2   9       45.31       41.48      0.69 o
   3   2   9     1155.88     1230.87      9.86 o
   4   2   9      159.04      150.02      1.97 o
   5   2   9      240.23      253.17      2.86 o
   6   2   9      259.36      254.05      2.85 o
   7   2   9       49.03       51.47      1.43 o
   8   2   9       60.02       56.93      1.98 o
   9   2   9        5.33        3.72      1.34 o
   0   3   9     5823.22     5855.74     72.71 o
   1   3   9       79.24       86.72      1.07 o
   2   3   9      811.59      858.49      6.45 o
   3   3   9      490.74      503.23      4.56 o
   4   3   9       34.17       32.51      0.89 o
   5   3   9      246.11      244.89      2.80 o
   6   3   9       28.41       28.35      1.14 o
   7   3   9       28.71       25.62      1.28 o
   8   3   9       91.24       87.17      2.15 o
   9   3   9        4.28        2.83      1.66 o
   0   4   9     1446.51     1462.31     18.63 o
   1   4   9     1145.21     1184.93     10.10 o
   2   4   9       46.76       48.89      0.88 o
   3   4   9      298.37      333.90      3.24 o
   4   4   9       87.43       91.58      1.49 o
   5   4   9       19.65       19.37      0.96 o
   6   4   9      109.85      103.95      2.02 o
   7   4   9       48.30       40.64      1.53 o
   8   4   9       22.02       20.00      1.55 o
   9   4   9       18.27       20.28      1.73 o
   0   5   9     1611.79     1677.83     21.33 o
   1   5   9      822.69      810.81      7.63 o
   2   5   9      139.87      143.07      1.85 o
   3   5   9        2.24        1.83      0.63 o
   4   5   9      351.01      369.53      3.78 o
   5   5   9       41.69       44.28      1.36 o
   6   5   9       61.02       54.42      1.54 o
   7   5   9       47.57       41.96      1.65 o
   8   5   9        2.30        2.35      1.57 o
   0   6   9       23.07       28.33      1.18 o
   1   6   9      860.01      846.73      7.98 o
   2   6   9      382.54      381.93      3.86 o
   3   6   9       59.46       61.61      1.48 o
   4   6   9       94.55       91.50      1.69 o
   5   6   9       80.93       80.67      1.92 o
   6   6   9       39.40       39.39      1.56 o
   7   6   9       99.40      103.92      2.29 o
   8   6   9        6.87        6.08      1.71 o
   0   7   9      550.26      556.52      8.54 o
   1   7   9      337.94      316.55      3.55 o
   2   7   9       43.22       45.90      1.35 o
   3   7   9       28.62       30.81      1.25 o
   4   7   9      518.55      515.27      5.78 o
   5   7   9       56.34       55.26      1.82 o
   6   7   9      141.07      137.02      4.23 o
   7   7   9       72.77       81.68      2.25 o
   8   7   9       29.39       40.57      2.53 o
   0   8   9      691.26      674.74     10.31 o
   1   8   9      390.77      397.19      4.93 o
   2   8   9      385.21      389.66      5.23 o
   3   8   9       26.59       27.52      1.45 o
   4   8   9       35.97       38.78      1.84 o
   5   8   9       19.19       15.95      1.44 o
   6   8   9        7.85        8.30      1.54 o
   7   8   9       40.69       44.51      2.34 o
   0   9   9       96.72       93.21      4.10 o
   1   9   9       40.57       52.13      2.92 o
   2   9   9       98.13       95.23      2.64 o
   3   9   9       18.66       26.54      2.27 o
   4   9   9       56.48       50.59      2.10 o
   5   9   9       20.09       22.84      2.40 o
   6   9   9       21.93       29.96      2.31 o
   0  10   9        0.02        4.89      2.70 o
   1  10   9       39.42       46.24      3.45 o
   2  10   9       90.75       86.56      3.15 o
   3  10   9       11.72       20.14      2.41 o
   4  10   9       62.22       74.94      3.33 o
   5  10   9        6.44        6.96      2.86 o
   0  11   9       44.30       45.41      3.82 o
   1  11   9       74.83       80.37      3.05 o
   2  11   9       19.38       20.05      2.55 o
   3  11   9        5.76        6.41      2.39 o
   4  11   9       72.10       67.63      3.86 o
   0  12   9        0.54       -1.12      3.32 o
   1  12   9      150.06      176.17      4.79 o
   2  12   9       21.38       24.27      2.91 o
   0   0  10     1063.68     1036.94     15.67 o
   1   0  10      498.87      455.72      4.65 o
   2   0  10       30.66       31.33      1.00 o
   3   0  10     1097.24     1185.42     14.30 o
   4   0  10      144.84      160.01      3.05 o
   5   0  10      353.48      372.98      6.21 o
   6   0  10       46.55       45.46      2.13 o
   7   0  10       55.33       57.39      4.75 o
   8   0  10       50.23       44.27      2.72 o
   9   0  10        2.30        5.07      1.70 o
   0   1  10     1610.80     1597.73     17.74 o
   1   1  10      998.75     1021.10      7.55 o
   2   1  10     1267.67     1409.20     10.09 o
   3   1  10      163.70      164.84      2.62 o
   4   1  10      248.99      258.81      2.90 o
   5   1  10      391.69      398.16      4.05 o
   6   1  10       72.86       79.16      1.79 o
   7   1  10       37.52       38.05      1.58 o
   8   1  10       15.58       10.72      1.40 o
   9   1  10       18.39       23.08      1.74 o
   0   2  10     9937.33    10348.57    119.82 o
   1   2  10      473.73      505.54      4.21 o
   2   2  10      755.89      756.21      5.85 o
   3   2  10      616.38      641.42      5.34 o
   4   2  10      136.90      152.44      2.01 o
   5   2  10      135.74      133.87      1.98 o
   6   2  10      140.84      133.91      2.18 o
   7   2  10       80.61       80.82      1.90 o
   8   2  10       10.81       13.33      1.51 o
   9   2  10       55.19       53.44      1.96 o
   0   3  10      149.65      159.24      2.36 o
   1   3  10     1289.57     1374.96     10.66 o
   2   3  10      494.48      532.22      4.15 o
   3   3  10      594.30      616.94      5.34 o
   4   3  10       13.66       14.50      0.95 o
   5   3  10      350.82      353.77      3.99 o
   6   3  10       55.66       53.62      1.38 o
   7   3  10       30.47       28.83      1.32 o
   8   3  10       15.34       17.02      1.42 o
   9   3  10        2.67        1.58      1.67 o
   0   4  10     3713.54     3869.48     48.29 o
   1   4  10      221.99      231.09      2.46 o
   2   4  10       98.88      102.70      1.31 o
   3   4  10      127.77      112.02      1.45 o
   4   4  10      146.60      137.90      1.88 o
   5   4  10       20.79       19.77      0.97 o
   6   4  10       23.92       25.11      1.26 o
   7   4  10       36.52       37.83      1.50 o
   8   4  10       10.24        8.01      1.56 o
   9   4  10       25.91       28.13      1.86 o
   0   5  10       40.19       42.18      1.28 o
   1   5  10       86.83       87.19      1.46 o
   2   5  10       28.69       31.19      0.88 o
   3   5  10      264.68      258.02      2.62 o
   4   5  10      242.02      243.39      2.76 o
   5   5  10       80.16       81.32      1.74 o
   6   5  10       51.92       45.16      1.46 o
   7   5  10      135.52      138.43      2.70 o
   8   5  10       68.51       74.63      2.41 o
   0   6  10      964.80      950.87     11.69 o
   1   6  10      479.14      475.14      4.78 o
   2   6  10       75.52       66.68      2.19 o
   3   6  10      167.25      166.29      2.25 o
   4   6  10      101.49       84.57      1.59 o
   5   6  10       31.41       25.62      1.36 o
   6   6  10       40.71       40.43      1.53 o
   7   6  10       40.92       51.50      1.89 o
   8   6  10       22.00       20.59      1.90 o
   0   7  10      118.40      112.60      2.86 o
   1   7  10       39.88       48.39      1.34 o
   2   7  10       84.90       70.96      1.55 o
   3   7  10      529.70      529.62      5.65 o
   4   7  10       42.05       48.24      1.48 o
   5   7  10       79.81       67.50      1.97 o
   6   7  10       34.81       35.81      1.55 o
   7   7  10       10.41       18.55      1.54 o
   8   7  10        3.29        3.30      2.29 o
   0   8  10      241.53      237.45      4.59 o
   1   8  10      145.76      145.52      4.12 o
   2   8  10      107.84      105.01      2.11 o
   3   8  10       48.07       47.08      2.31 o
   4   8  10       67.87       63.85      1.97 o
   5   8  10       71.16       88.31      2.30 o
   6   8  10       36.30       39.34      1.98 o
   7   8  10        3.80        1.25      1.85 o
   0   9  10       32.99       31.09      4.88 o
   1   9  10      104.03      106.83      3.07 o
   2   9  10       47.29       57.17      2.20 o
   3   9  10      192.47      165.78      4.34 o
   4   9  10       66.76       68.92      2.34 o
   5   9  10       83.29       73.41      4.37 o
   6   9  10       16.87       21.02      2.08 o
   0  10  10      111.67      108.07      4.56 o
   1  10  10       24.88       29.86      2.31 o
   2  10  10       11.96       11.14      2.26 o
   3  10  10       34.38       30.58      2.64 o
   4  10  10       23.57       27.22      3.07 o
   5  10  10       18.06       18.56      2.96 o
   0  11  10        2.89        0.06      2.97 o
   1  11  10       40.86       45.45      2.71 o
   2  11  10       30.86       39.11      2.85 o
   3  11  10       46.69       44.51      3.17 o
   4  11  10        4.13        5.17      2.92 o
   0  12  10        2.07        2.82      3.55 o
   1  12  10       13.27       27.99      2.99 o
   2  12  10        7.68        9.57      2.73 o
   1   0  11     1147.41     1231.68     12.47 o
   2   0  11        0.17       -0.62      0.62 o
   3   0  11       23.35       32.85      1.30 o
   4   0  11      781.30      789.11     11.54 o
   5   0  11       67.94       65.64      2.11 o
   6   0  11        2.18       -1.39      1.39 o
   7   0  11       13.89       13.63      1.86 o
   8   0  11       12.16       18.22      2.46 o
   9   0  11        2.60       -2.12      2.12 o
   0   1  11       12.31        7.80      0.79 o
   1   1  11     1522.34     1577.00     11.80 o
   2   1  11      326.91      308.53      2.42 o
   3   1  11     1358.23     1505.89     12.30 o
   4   1  11      313.11      307.30      3.36 o
   5   1  11       72.19       79.35      1.44 o
   6   1  11       83.69       89.03      1.92 o
   7   1  11        6.33        8.65      1.12 o
   8   1  11        3.62        3.70      1.32 o
   9   1  11       13.84       16.54      1.55 o
   0   2  11       43.99       48.67      1.79 o
   1   2  11     2093.34     2184.28     17.60 o
   2   2  11      957.09      948.54      7.27 o
   3   2  11     1443.16     1524.20     11.52 o
   4   2  11      403.21      397.87      4.11 o
   5   2  11      147.66      154.26      2.27 o
   6   2  11      198.38      194.32      2.54 o
   7   2  11        1.65        3.56      1.31 o
   8   2  11      110.47      116.90      2.99 o
   9   2  11       11.53       13.29      1.78 o
   0   3  11      179.99      193.24      2.74 o
   1   3  11      555.15      612.56      5.10 o
   2   3  11       31.65       30.32      0.63 o
   3   3  11       78.01       87.86      1.26 o
   4   3  11      218.91      207.14      2.23 o
   5   3  11      243.64      258.03      3.18 o
   6   3  11       65.70       68.19      1.56 o
   7   3  11       52.67       42.74      1.44 o
   8   3  11       52.38       56.04      1.88 o
   9   3  11        3.81        5.05      1.70 o
   0   4  11      534.05      598.74      8.09 o
   1   4  11      368.08      372.12      3.65 o
   2   4  11      452.81      481.28      4.29 o
   3   4  11      230.74      246.68      2.73 o
   4   4  11       16.44       13.71      0.84 o
   5   4  11      275.12      271.10      3.05 o
   6   4  11      158.14      152.00      2.57 o
   7   4  11       89.40       82.35      2.05 o
   8   4  11       13.97       14.72      1.86 o
   9   4  11        0.37       -0.21      1.81 o
   0   5  11       21.08       23.16      1.09 o
   1   5  11       92.57      100.47      1.49 o
   2   5  11       45.21       47.80      1.07 o
   3   5  11       35.10       38.74      1.13 o
   4   5  11      195.67      202.00      2.46 o
   5   5  11       83.33       84.77      1.78 o
   6   5  11      140.09      145.65      2.64 o
   7   5  11       22.19       23.67      1.51 o
   8   5  11       29.14       34.92      1.95 o
   0   6  11       69.71       65.44      1.72 o
   1   6  11      159.60      164.95      2.17 o
   2   6  11     1732.77     1680.04     15.92 o
   3   6  11      256.72      248.44      3.22 o
   4   6  11      119.41       96.43      2.32 o
   5   6  11      247.49      221.76      3.06 o
   6   6  11       21.77       20.46      1.35 o
   7   6  11        0.12        0.85      1.33 o
   8   6  11       24.38       30.76      2.03 o
   0   7  11       10.27        7.85      1.45 o
   1   7  11      481.45      507.09      5.36 o
   2   7  11      173.45      171.65      2.68 o
   3   7  11      134.59      134.61      2.47 o
   4   7  11      378.48      381.51      4.58 o
   5   7  11       32.68       30.29      1.40 o
   6   7  11      146.79      151.91      2.68 o
   7   7  11        8.85       11.94      1.72 o
   0   8  11      339.36      305.95      6.16 o
   1   8  11       21.63       22.69      1.47 o
   2   8  11      128.61      119.38      2.33 o
   3   8  11      114.39      113.45      3.07 o
   4   8  11      111.17      109.82      2.77 o
   5   8  11       14.74       15.95      1.60 o
   6   8  11       83.36       84.54      2.55 o
   7   8  11       27.02       31.59      2.20 o
   0   9  11        0.60        1.05      2.64 o
   1   9  11      221.65      202.50      4.18 o
   2   9  11       47.57       52.54      2.43 o
   3   9  11       13.83       13.87      1.88 o
   4   9  11       49.21       46.66      2.41 o
   5   9  11       11.79       14.95      1.99 o
   6   9  11       26.30       31.16      2.26 o
   0  10  11        7.63        9.46      3.45 o
   1  10  11       38.45       47.19      2.51 o
   2  10  11      136.24      131.10      3.87 o
   3  10  11       11.01       13.73      2.41 o
   4  10  11       18.58       16.47      3.68 o
   5  10  11        3.08        3.15      2.76 o
   0  11  11       18.58       21.64      3.39 o
   1  11  11       18.10       22.64      2.67 o
   2  11  11       22.10       23.47      2.76 o
   3  11  11        1.17        3.76      2.45 o
   4  11  11       19.87       21.83      3.29 o
   0  12  11       22.88       26.01      3.91 o
   1  12  11       52.87       62.85      3.47 o
   2  12  11       71.79       71.62      3.54 o
   0   0  12    11671.32    11722.79    183.45 o
   1   0  12       46.57       58.38      1.37 o
   2   0  12        1.03        0.31      0.53 o
   3   0  12       82.86       81.07      1.73 o
   4   0  12      332.36      386.12      5.23 o
   5   0  12       93.30       79.56      2.36 o
   6   0  12       24.02       22.49      1.89 o
   7   0  12      223.69      229.06      4.83 o
   8   0  12        7.53        1.59      2.24 o
   9   0  12       10.14       12.22      2.95 o
   0   1  12       68.85       71.10      2.37 o
   1   1  12      615.04      661.99      5.32 o
   2   1  12      916.01      987.38      6.88 o
   3   1  12      110.13      133.09      1.65 o
   4   1  12      473.29      496.00      4.79 o
   5   1  12       19.31       23.03      0.86 o
   6   1  12       33.86       37.75      1.27 o
   7   1  12      126.63      113.66      2.23 o
   8   1  12        7.03       10.27      1.38 o
   9   1  12        7.87        8.60      1.54 o
   0   2  12        6.09        4.82      0.77 o
   1   2  12      901.15      973.09      8.08 o
   2   2  12      107.30      121.10      1.21 o
   3   2  12      357.70      364.64      3.09 o
   4   2  12      870.28      936.92      8.92 o
   5   2  12      770.35      777.16      8.65 o
   6   2  12      157.93      148.94      2.21 o
   7   2  12      222.81      222.03      3.49 o
   8   2  12       42.03       44.74      2.86 o
   9   2  12       41.47       46.71      2.51 o
   0   3  12     4592.01     5178.58     57.04 o
   1   3  12      627.44      698.43      5.63 o
   2   3  12       49.06       63.52      0.92 o
   3   3  12      782.15      785.01      6.71 o
   4   3  12       73.58       75.05      1.28 o
   5   3  12      214.75      233.37      3.00 o
   6   3  12      135.48      134.68      2.20 o
   7   3  12       10.70        7.03      1.14 o
   8   3  12        3.20        3.24      1.49 o
   9   3  12        0.11       -1.61      1.61 o
   0   4  12      381.27      439.53      5.79 o
   1   4  12       13.09       16.34      0.67 o
   2   4  12       15.15       16.40      0.68 o
   3   4  12      466.90      514.51      4.34 o
   4   4  12      214.74      218.64      2.59 o
   5   4  12      216.49      211.07      2.59 o
   6   4  12       49.48       49.26      1.50 o
   7   4  12       59.84       62.16      1.85 o
   8   4  12        8.10        5.80      1.51 o
   9   4  12        9.28       11.78      1.97 o
   0   5  12      373.33      404.59      5.44 o
   1   5  12      205.85      186.89      2.60 o
   2   5  12      101.41       96.34      1.48 o
   3   5  12      236.72      218.11      2.27 o
   4   5  12      153.61      150.63      2.07 o
   5   5  12      249.98      239.78      3.22 o
   6   5  12       94.43       88.60      2.09 o
   7   5  12       24.09       25.76      1.65 o
   8   5  12       39.79       45.84      2.20 o
   0   6  12      229.80      202.45      3.30 o
   1   6  12      164.33      179.68      2.56 o
   2   6  12     1030.90     1021.27      9.29 o
   3   6  12        5.15        2.44      1.14 o
   4   6  12      303.03      297.02      3.57 o
   5   6  12      168.66      166.34      2.59 o
   6   6  12       12.74       14.57      1.28 o
   7   6  12       65.99       70.33      2.06 o
   8   6  12       15.37       20.76      2.47 o
   0   7  12     1139.01     1138.25     19.51 o
   1   7  12      207.81      197.28      2.84 o
   2   7  12      280.29      269.26      3.56 o
   3   7  12      349.34      327.92      4.28 o
   4   7  12       42.47       48.58      1.52 o
   5   7  12        5.67        8.49      1.19 o
   6   7  12       10.94       14.28      1.39 o
   7   7  12        8.73        9.05      1.46 o
   0   8  12       38.90       44.42      3.57 o
   1   8  12       97.00      100.72      2.39 o
   2   8  12      388.05      362.06      4.65 o
   3   8  12      312.79      294.66      4.37 o
   4   8  12       17.38       24.90      1.55 o
   5   8  12        7.60        4.93      1.50 o
   6   8  12       26.13       27.65      1.86 o
   7   8  12       14.22       14.73      1.96 o
   0   9  12        2.10        3.26      2.70 o
   1   9  12       14.09       18.69      2.03 o
   2   9  12       10.64       13.47      2.25 o
   3   9  12       13.13       10.59      1.85 o
   4   9  12       62.96       65.15      2.73 o
   5   9  12       23.35       27.66      2.37 o
   6   9  12       24.20       25.16      2.89 o
   0  10  12       19.73       12.67      3.00 o
   1  10  12       45.24       51.34      2.67 o
   2  10  12       45.86       41.92      2.69 o
   3  10  12       28.66       31.66      2.66 o
   4  10  12       10.46        8.63      2.54 o
   5  10  12        2.05        1.96      2.78 o
   0  11  12       32.29       38.52      4.89 o
   1  11  12       47.78       56.77      3.13 o
   2  11  12        9.62        8.57      2.49 o
   3  11  12       76.62       92.35      3.60 o
   4  11  12       17.56       14.67      3.19 o
   0  12  12        1.13        0.74      3.28 o
   1  12  12       22.14       16.60      2.86 o
   1   0  13       99.73       97.17      1.60 o
   2   0  13       24.74       24.72      0.75 o
   3   0  13      208.69      239.56      3.07 o
   4   0  13      149.23      144.69      2.85 o
   5   0  13       79.00       77.76      2.35 o
   6   0  13      517.46      458.71      7.08 o
   7   0  13      130.15      107.97      3.34 o
   8   0  13        8.88        4.48      2.29 o
   9   0  13       11.19       11.54      2.87 o
   0   1  13     2050.30     2059.51     22.86 o
   1   1  13      843.59      838.74      6.48 o
   2   1  13      785.64      780.89      5.31 o
   3   1  13        2.91        0.42      0.45 o
   4   1  13       52.49       56.68      1.92 o
   5   1  13      182.18      181.33      2.27 o
   6   1  13       93.59       93.80      1.85 o
   7   1  13       71.31       69.36      2.22 o
   8   1  13        1.16       -0.57      1.26 o
   9   1  13        5.99       12.06      2.05 o
   0   2  13     4834.21     4908.90     53.75 o
   1   2  13      284.82      266.83      2.53 o
   2   2  13      156.81      150.24      1.47 o
   3   2  13      232.35      222.43      2.05 o
   4   2  13       47.14       53.06      1.21 o
   5   2  13      300.44      315.69      3.71 o
   6   2  13      161.81      142.51      2.34 o
   7   2  13       44.00       41.48      1.78 o
   8   2  13       26.56       27.60      2.15 o
   9   2  13        8.67        9.26      2.12 o
   0   3  13     1133.10     1156.23     13.20 o
   1   3  13      543.94      532.15      4.67 o
   2   3  13      121.12      128.51      1.41 o
   3   3  13       42.35       39.38      0.96 o
   4   3  13      952.85      937.76      7.99 o
   5   3  13      426.98      421.73      4.68 o
   6   3  13      122.25      116.92      2.10 o
   7   3  13       80.28       77.47      1.98 o
   8   3  13       41.12       40.79      2.05 o
   9   3  13        0.22       -0.80      1.69 o
   0   4  13        5.00        9.71      1.00 o
   1   4  13      788.38      805.68      6.68 o
   2   4  13      639.06      616.83      5.11 o
   3   4  13      201.06      197.87      2.04 o
   4   4  13       32.69       40.61      1.09 o
   5   4  13      205.63      208.44      2.58 o
   6   4  13      337.53      314.77      4.03 o
   7   4  13      125.68      122.03      2.49 o
   8   4  13        2.20        4.86      1.59 o
   0   5  13      741.99      759.88      9.53 o
   1   5  13       17.45       21.28      0.88 o
   2   5  13       68.79       72.32      1.29 o
   3   5  13      160.68      145.00      1.74 o
   4   5  13      303.67      282.59      3.25 o
   5   5  13      214.35      217.25      2.95 o
   6   5  13       80.41       78.74      2.22 o
   7   5  13       25.67       25.69      1.55 o
   8   5  13       41.69       48.87      2.32 o
   0   6  13       24.72       28.01      1.34 o
   1   6  13      440.94      418.52      4.56 o
   2   6  13       94.14       96.22      2.10 o
   3   6  13      150.09      129.53      2.21 o
   4   6  13      316.67      303.57      3.64 o
   5   6  13      390.88      386.19      4.59 o
   6   6  13       47.55       44.30      1.53 o
   7   6  13       19.21       22.02      1.81 o
   8   6  13       27.97       25.88      2.04 o
   0   7  13       20.72       26.73      1.44 o
   1   7  13       83.14       80.60      1.85 o
   2   7  13      741.07      726.92      7.80 o
   3   7  13       28.73       25.60      1.37 o
   4   7  13      148.52      128.23      2.46 o
   5   7  13       49.61       53.26      1.65 o
   6   7  13      178.13      183.25      3.75 o
   7   7  13        4.85        3.79      1.41 o
   0   8  13      295.44      264.43      5.66 o
   1   8  13       16.19       14.84      1.53 o
   2   8  13      218.98      220.74      3.68 o
   3   8  13      604.29      612.54      7.96 o
   4   8  13      176.15      170.10      3.28 o
   5   8  13       40.32       44.46      2.01 o
   6   8  13        4.49        6.27      2.19 o
   7   8  13       18.47       19.26      1.94 o
   0   9  13        8.02        0.17      3.38 o
   1   9  13      161.47      160.24      4.38 o
   2   9  13       73.52       71.21      2.95 o
   3   9  13       41.54       48.28      2.51 o
   4   9  13       45.86       51.06      2.51 o
   5   9  13        3.48        6.27      2.74 o
   6   9  13        5.60        5.02      2.07 o
   0  10  13        0.27       -2.36      2.82 o
   1  10  13       22.21       23.80      2.32 o
   2  10  13        1.21        1.13      2.26 o
   3  10  13       61.56       57.45      3.01 o
   4  10  13       18.67       17.73      2.76 o
   5  10  13       15.59       15.98      3.06 o
   0  11  13       31.29       35.70      3.77 o
   1  11  13       19.05       16.98      2.62 o
   2  11  13        9.36       12.99      2.62 o
   3  11  13       37.64       53.97      3.21 o
   0  12  13       27.98       27.09      4.67 o
   1  12  13        7.67        9.37      2.82 o
   0   0  14      329.05      306.55      5.32 o
   1   0  14      110.77      111.39      1.87 o
   2   0  14      365.35      357.20      3.88 o
   3   0  14      321.41      289.88      3.63 o
   4   0  14        4.21        6.18      1.41 o
   5   0  14       97.50       96.62      2.67 o
   6   0  14      157.03      144.22      3.41 o
   7   0  14       70.59       70.93      2.78 o
   8   0  14       21.72       18.40      2.93 o
   9   0  14        5.38        8.30      3.03 o
   0   1  14       69.26       69.28      3.02 o
   1   1  14     1942.11     1900.82     14.59 o
   2   1  14      905.93      909.33      6.54 o
   3   1  14       23.80       25.22      0.63 o
   4   1  14       28.20       30.88      0.87 o
   5   1  14       87.19       91.36      1.63 o
   6   1  14      203.61      189.85      2.62 o
   7   1  14      312.26      294.95      4.09 o
   8   1  14        5.09        8.46      1.92 o
   9   1  14       34.53       40.06      2.49 o
   0   2  14      387.74      457.52      5.81 o
   1   2  14      295.11      304.37      2.84 o
   2   2  14      126.51      128.08      1.38 o
   3   2  14      249.10      246.73      2.22 o
   4   2  14      222.34      212.84      2.28 o
   5   2  14       24.21       26.37      1.19 o
   6   2  14      189.89      189.20      2.92 o
   7   2  14       12.52       14.38      1.65 o
   8   2  14        5.02        4.30      1.89 o
   9   2  14       28.42       29.02      2.97 o
   0   3  14      546.88      565.70      6.81 o
   1   3  14       46.14       45.97      1.00 o
   2   3  14      158.44      156.17      1.68 o
   3   3  14      195.18      174.88      1.97 o
   4   3  14       82.81       84.73      1.42 o
   5   3  14      189.66      180.74      2.62 o
   6   3  14       79.94       68.78      1.68 o
   7   3  14      111.00      107.49      2.29 o
   8   3  14       31.77       31.98      1.93 o
   9   3  14       17.17       24.50      2.05 o
   0   4  14      735.38      743.08      9.35 o
   1   4  14       85.91       78.25      1.36 o
   2   4  14      272.03      294.08      2.91 o
   3   4  14      439.31      428.09      3.64 o
   4   4  14       15.55       19.15      0.94 o
   5   4  14       80.64       78.57      1.59 o
   6   4  14        9.21       10.06      1.34 o
   7   4  14        9.36        7.49      1.39 o
   8   4  14       18.62       21.43      1.73 o
   0   5  14      883.88      910.26     10.64 o
   1   5  14      687.05      656.00      6.18 o
   2   5  14      315.19      307.86      3.21 o
   3   5  14      418.75      414.95      3.81 o
   4   5  14       69.04       67.26      1.41 o
   5   5  14      195.71      187.86      2.72 o
   6   5  14       19.02       18.87      1.37 o
   7   5  14       17.81       18.06      1.68 o
   8   5  14       24.12       27.37      1.94 o
   0   6  14        1.81       -0.40      1.01 o
   1   6  14       10.15       14.56      0.91 o
   2   6  14      178.74      172.84      2.41 o
   3   6  14       58.50       58.81      1.71 o
   4   6  14      205.45      197.05      2.74 o
   5   6  14       10.48       10.73      1.06 o
   6   6  14       16.26       17.51      1.12 o
   7   6  14        3.15        1.42      1.72 o
   8   6  14       27.83       29.66      3.08 o
   0   7  14      702.41      672.29      9.37 o
   1   7  14       61.31       70.24      1.70 o
   2   7  14      142.00      152.77      2.86 o
   3   7  14      110.02      102.45      2.19 o
   4   7  14       77.54       69.08      1.98 o
   5   7  14       23.47       20.70      1.34 o
   6   7  14       20.32       21.91      1.39 o
   7   7  14       41.07       41.68      2.39 o
   0   8  14        0.12        3.06      1.85 o
   1   8  14      269.35      279.20      3.90 o
   2   8  14       36.50       37.96      1.88 o
   3   8  14      163.42      168.62      3.78 o
   4   8  14       25.95       25.40      2.04 o
   5   8  14        9.34        6.92      1.99 o
   6   8  14       25.87       26.05      2.04 o
   0   9  14       79.92       85.82      4.10 o
   1   9  14       40.73       37.37      2.34 o
   2   9  14        1.83        1.94      2.13 o
   3   9  14       62.95       59.12      2.48 o
   4   9  14       20.15       16.28      2.49 o
   5   9  14       94.27       94.73      3.40 o
   6   9  14       21.49       19.22      2.34 o
   0  10  14       27.72       20.54      3.31 o
   1  10  14       33.63       37.79      2.89 o
   2  10  14       12.82       18.29      2.72 o
   3  10  14       39.57       47.11      2.88 o
   4  10  14       23.32       14.10      2.73 o
   5  10  14        0.97        7.62      2.86 o
   0  11  14        5.64        9.22      3.36 o
   1  11  14       17.62       17.97      2.76 o
   2  11  14       27.59       30.33      2.84 o
   3  11  14       54.42       63.53      3.71 o
   1   0  15      178.79      223.33      2.97 o
   2   0  15        3.70        1.09      0.73 o
   3   0  15       18.36       19.79      1.14 o
   4   0  15      404.45      418.00      6.33 o
   5   0  15        1.61        0.09      1.51 o
   6   0  15      113.46      108.53      3.08 o
   7   0  15       30.55       27.23      2.30 o
   8   0  15       25.45       24.53      3.01 o
   9   0  15        5.60       -0.85      2.87 o
   0   1  15      870.52      862.13      9.44 o
   1   1  15     1232.95     1263.89      9.87 o
   2   1  15      536.91      558.92      4.29 o
   3   1  15      132.56      135.85      1.46 o
   4   1  15      261.58      255.98      2.62 o
   5   1  15      172.38      187.85      2.41 o
   6   1  15      208.57      182.17      2.62 o
   7   1  15       27.22       24.71      1.75 o
   8   1  15       18.08       15.19      2.03 o
   9   1  15        5.42        5.47      2.09 o
   0   2  15      322.53      351.16      4.28 o
   1   2  15      110.40      123.61      1.68 o
   2   2  15      219.26      231.86      2.08 o
   3   2  15       54.37       59.16      1.24 o
   4   2  15       14.95       17.40      0.78 o
   5   2  15      104.71      100.80      2.16 o
   6   2  15       66.99       62.46      1.76 o
   7   2  15        2.53        1.68      1.88 o
   8   2  15       24.77       23.67      2.27 o
   9   2  15       21.11       18.31      2.87 o
   0   3  15       45.05       45.25      1.34 o
   1   3  15      213.51      199.42      2.24 o
   2   3  15      252.61      253.92      2.56 o
   3   3  15       57.56       54.21      1.08 o
   4   3  15      100.68      101.68      1.63 o
   5   3  15      129.27      111.18      2.07 o
   6   3  15      103.25       99.70      2.07 o
   7   3  15       18.69       17.13      1.75 o
   8   3  15       43.49       43.41      2.51 o
   0   4  15        2.46        0.23      0.89 o
   1   4  15      599.61      605.77      5.37 o
   2   4  15      204.67      209.95      2.91 o
   3   4  15      153.34      154.24      1.84 o
   4   4  15      274.72      283.80      2.96 o
   5   4  15       16.99       11.79      1.07 o
   6   4  15      264.83      266.81      3.63 o
   7   4  15       25.28       30.22      1.73 o
   8   4  15       25.91       35.56      2.22 o
   0   5  15       28.29       33.92      1.33 o
   1   5  15      115.85      111.57      1.75 o
   2   5  15       99.83      104.90      1.70 o
   3   5  15      132.33      128.67      1.84 o
   4   5  15       25.99       23.02      1.38 o
   5   5  15       48.19       47.61      1.31 o
   6   5  15        6.30        5.32      1.25 o
   7   5  15       10.23        8.27      1.63 o
   8   5  15       47.38       53.88      2.43 o
   0   6  15       22.14       22.09      1.25 o
   1   6  15      311.43      300.18      3.33 o
   2   6  15       79.18       75.82      1.97 o
   3   6  15      569.61      579.47      6.38 o
   4   6  15      382.26      364.75      4.23 o
   5   6  15       53.17       50.04      1.41 o
   6   6  15       23.39       21.76      1.22 o
   7   6  15        5.11        3.23      1.76 o
   0   7  15       55.04       63.22      2.09 o
   1   7  15      375.45      358.56      4.60 o
   2   7  15      268.18      255.69      3.55 o
   3   7  15      170.85      164.50      2.80 o
   4   7  15      105.53      106.40      2.35 o
   5   7  15       31.31       32.24      1.50 o
   6   7  15        8.85       11.35      1.32 o
   7   7  15       10.28       16.72      1.80 o
   0   8  15      271.38      273.17      5.84 o
   1   8  15       47.62       51.53      2.05 o
   2   8  15      189.19      183.77      3.59 o
   3   8  15        8.91        4.69      1.79 o
   4   8  15       26.34       23.26      2.07 o
   5   8  15       84.39       87.53      2.90 o
   6   8  15       12.46       14.60      1.93 o
   0   9  15       70.29       70.43      3.90 o
   1   9  15       11.92       17.02      2.19 o
   2   9  15      183.39      174.63      6.45 o
   3   9  15       93.53       86.18      2.89 o
   4   9  15        3.85        2.57      1.89 o
   5   9  15        4.60        5.18      2.21 o
   0  10  15       54.29       47.58      3.79 o
   1  10  15       30.74       30.85      2.71 o
   2  10  15       22.17       28.67      2.67 o
   3  10  15       58.19       53.03      2.98 o
   4  10  15        0.69        2.21      2.53 o
   0  11  15       30.30       33.27      3.78 o
   1  11  15       22.16       22.82      2.77 o
   2  11  15       13.51       12.44      2.66 o
   3  11  15        3.00        7.58      2.93 o
   0   0  16        1.93        1.39      1.61 o
   1   0  16      651.80      688.47      7.69 o
   2   0  16     1040.36      991.37     11.43 o
   3   0  16       60.63       63.64      1.30 o
   4   0  16      174.19      164.09      2.84 o
   5   0  16      241.88      250.78      4.36 o
   6   0  16        7.66        4.66      1.74 o
   7   0  16       25.85       26.70      3.02 o
   8   0  16        9.24       19.79      3.04 o
   9   0  16        0.02       -2.06      3.70 o
   0   1  16       72.18       85.84      1.76 o
   1   1  16     1111.90     1158.62      9.12 o
   2   1  16      725.07      688.50      5.63 o
   3   1  16        2.46        2.02      0.42 o
   4   1  16       27.26       29.70      1.02 o
   5   1  16      358.01      330.17      3.61 o
   6   1  16      656.03      597.32      6.24 o
   7   1  16        9.73       13.45      2.05 o
   8   1  16        2.89        7.42      1.97 o
   9   1  16       48.60       48.00      2.67 o
   0   2  16      271.15      262.04      3.44 o
   1   2  16       48.20       49.07      1.05 o
   2   2  16       57.40       60.38      1.09 o
   3   2  16       58.47       58.20      0.98 o
   4   2  16      376.57      378.84      3.50 o
   5   2  16      159.62      152.27      2.23 o
   6   2  16       25.76       24.34      1.49 o
   7   2  16        1.66        0.03      1.87 o
   8   2  16        0.15       -2.05      2.05 o
   0   3  16      422.18      426.98      6.15 o
   1   3  16      499.62      525.05      4.72 o
   2   3  16      532.10      512.00      4.61 o
   3   3  16      149.58      158.20      1.89 o
   4   3  16      376.69      362.16      3.94 o
   5   3  16      190.48      188.93      2.84 o
   6   3  16       18.56       14.91      1.21 o
   7   3  16       27.69       30.37      1.61 o
   8   3  16        9.56       11.38      1.68 o
   0   4  16      149.88      140.07      2.31 o
   1   4  16      281.35      285.34      3.13 o
   2   4  16       33.68       30.66      0.89 o
   3   4  16      277.33      283.18      2.74 o
   4   4  16       53.38       53.17      1.31 o
   5   4  16      177.27      171.60      2.68 o
   6   4  16        3.46        6.42      1.19 o
   7   4  16       21.11       24.08      1.71 o
   8   4  16        5.62        5.57      1.56 o
   0   5  16      581.34      577.39      8.12 o
   1   5  16      234.12      226.57      2.63 o
   2   5  16       13.64       10.91      1.03 o
   3   5  16       20.78       20.42      0.97 o
   4   5  16      231.93      225.83      2.88 o
   5   5  16       38.63       41.83      1.26 o
   6   5  16        7.52        4.47      1.27 o
   7   5  16       47.91       56.69      2.14 o
   8   5  16       30.64       46.01      2.20 o
   0   6  16        7.27       10.99      1.42 o
   1   6  16       57.86       51.88      1.29 o
   2   6  16      103.21       88.18      1.90 o
   3   6  16       61.38       58.54      1.56 o
   4   6  16      111.59      108.07      2.26 o
   5   6  16        8.73        5.60      1.05 o
   6   6  16       33.90       34.20      1.36 o
   7   6  16        2.71        3.26      1.36 o
   0   7  16      338.97      346.13      5.21 o
   1   7  16       76.92       72.85      1.82 o
   2   7  16       46.19       55.63      2.35 o
   3   7  16      154.16      143.68      2.70 o
   4   7  16       24.39       24.82      1.68 o
   5   7  16        7.89       10.02      1.23 o
   6   7  16        3.64        3.16      1.23 o
   7   7  16       24.33       23.82      1.91 o
   0   8  16       30.28       34.67      2.41 o
   1   8  16      108.93       96.62      2.43 o
   2   8  16       94.73       97.99      2.63 o
   3   8  16       18.59       17.37      2.11 o
   4   8  16        5.48        2.39      1.84 o
   5   8  16        6.23        7.79      1.78 o
   6   8  16       19.83       16.57      2.02 o
   0   9  16       59.22       69.09      3.96 o
   1   9  16       49.55       51.86      2.59 o
   2   9  16       30.36       35.14      2.62 o
   3   9  16       38.88       45.32      2.72 o
   4   9  16       52.61       53.07      3.73 o
   5   9  16      128.10      140.24      4.10 o
   0  10  16        0.46       -0.02      3.13 o
   1  10  16       14.29       17.02      2.60 o
   2  10  16       51.17       50.80      2.98 o
   3  10  16       36.94       37.89      3.09 o
   4  10  16       38.81       47.88      3.22 o
   0  11  16        0.06       -4.00      4.00 o
   1  11  16        3.82        4.03      2.60 o
   2  11  16       25.77       17.21      2.78 o
   1   0  17        0.28        1.55      0.84 o
   2   0  17      139.53      138.71      2.43 o
   3   0  17       25.71       29.29      1.15 o
   4   0  17       78.19       73.18      2.91 o
   5   0  17        9.16        9.10      1.68 o
   6   0  17        0.09       -1.44      1.44 o
   7   0  17      151.29      128.42      4.78 o
   8   0  17       69.64       65.70      4.22 o
   0   1  17       87.53       99.71      1.93 o
   1   1  17      151.58      162.82      1.84 o
   2   1  17       65.78       64.93      1.22 o
   3   1  17      145.09      132.04      1.47 o
   4   1  17      214.52      219.18      2.29 o
   5   1  17       71.54       70.37      1.47 o
   6   1  17       77.37       84.22      2.70 o
   7   1  17       75.29       63.53      2.78 o
   8   1  17       46.55       41.99      2.63 o
   0   2  17       17.88       22.86      1.45 o
   1   2  17       99.28      116.42      1.72 o
   2   2  17      317.14      304.10      2.91 o
   3   2  17      500.79      472.48      3.98 o
   4   2  17      145.96      141.32      1.81 o
   5   2  17      228.25      212.42      2.86 o
   6   2  17      173.65      149.34      2.49 o
   7   2  17       14.69       10.45      2.14 o
   8   2  17        0.84       -1.01      2.20 o
   0   3  17        1.18        0.93      0.99 o
   1   3  17      436.65      475.02      4.36 o
   2   3  17      778.43      774.56      6.70 o
   3   3  17       35.06       41.70      0.95 o
   4   3  17      446.53      466.51      4.83 o
   5   3  17      110.22      111.82      2.02 o
   6   3  17        0.39        0.44      1.41 o
   7   3  17        1.88        0.45      1.29 o
   8   3  17       27.95       24.36      1.91 o
   0   4  17        6.91       11.73      1.22 o
   1   4  17      624.87      626.24      5.76 o
   2   4  17        4.74        4.72      0.73 o
   3   4  17       76.16       75.86      1.61 o
   4   4  17      658.68      641.58      6.42 o
   5   4  17       50.34       44.30      1.42 o
   6   4  17      113.80      105.59      2.25 o
   7   4  17       12.88       19.94      1.68 o
   8   4  17        0.31       -1.51      1.51 o
   0   5  17       56.53       60.05      1.89 o
   1   5  17      211.51      204.38      2.50 o
   2   5  17      280.92      276.58      3.29 o
   3   5  17      100.07       97.03      1.74 o
   4   5  17       13.03       14.19      1.05 o
   5   5  17       27.71       29.75      1.15 o
   6   5  17        2.93        4.67      1.29 o
   7   5  17       26.81       28.79      1.91 o
   8   5  17       44.22       50.35      2.84 o
   0   6  17       56.68       59.52      1.89 o
   1   6  17      288.14      258.90      3.00 o
   2   6  17       19.47       20.81      1.26 o
   3   6  17      205.87      210.97      2.98 o
   4   6  17       86.29       89.57      2.13 o
   5   6  17       40.41       43.54      1.45 o
   6   6  17       13.37       15.94      1.20 o
   7   6  17       51.34       57.08      2.14 o
   0   7  17        1.12        3.66      1.67 o
   1   7  17      400.77      363.22      4.36 o
   2   7  17      206.21      217.78      3.40 o
   3   7  17      218.65      221.44      3.49 o
   4   7  17       75.39       73.47      2.00 o
   5   7  17       30.42       36.54      2.19 o
   6   7  17       12.32       10.37      1.39 o
   7   7  17       23.44       26.64      1.97 o
   0   8  17      270.88      248.76      5.64 o
   1   8  17       24.84       26.23      2.52 o
   2   8  17       34.66       37.57      1.95 o
   3   8  17       17.48       12.54      1.88 o
   4   8  17       13.64       14.04      2.11 o
   5   8  17       41.62       38.72      2.21 o
   6   8  17       16.97       16.16      2.02 o
   0   9  17       33.74       38.48      4.96 o
   1   9  17        3.85        0.85      2.32 o
   2   9  17        4.60        6.31      2.28 o
   3   9  17        1.55        3.36      2.48 o
   4   9  17       79.09       84.30      3.13 o
   5   9  17       12.42       15.91      2.65 o
   0  10  17       23.90       29.53      3.68 o
   1  10  17        1.89        1.46      2.39 o
   2  10  17       34.08       38.05      2.89 o
   3  10  17        5.96        5.88      2.70 o
   4  10  17       67.24       73.62      3.64 o
   0  11  17        2.98        0.34      4.00 o
   1  11  17       17.14       21.92      2.86 o
   2  11  17       36.29       41.08      3.18 o
   0   0  18     4496.57     4874.78     65.54 o
   1   0  18      235.54      212.89      3.02 o
   2   0  18      249.06      223.02      3.53 o
   3   0  18        8.60        8.22      1.18 o
   4   0  18      173.03      181.97      3.83 o
   5   0  18       12.00        9.88      1.20 o
   6   0  18        0.14        1.53      1.58 o
   7   0  18       23.33       20.55      3.47 o
   8   0  18      128.87      124.98      5.83 o
   0   1  18       99.08      101.95      1.90 o
   1   1  18      212.17      203.93      2.17 o
   2   1  18       15.35       14.17      0.87 o
   3   1  18       96.21       92.46      1.26 o
   4   1  18      156.25      157.01      1.88 o
   5   1  18      273.89      242.79      3.07 o
   6   1  18      190.73      198.34      3.37 o
   7   1  18       35.70       36.29      2.46 o
   8   1  18       32.71       42.72      2.71 o
   0   2  18     1460.22     1552.48     15.87 o
   1   2  18      274.86      290.86      2.97 o
   2   2  18      300.25      291.26      3.06 o
   3   2  18      205.05      189.40      2.08 o
   4   2  18       64.40       72.44      1.39 o
   5   2  18      132.51      121.39      1.99 o
   6   2  18       30.13       30.43      1.21 o
   7   2  18       16.93       12.59      2.15 o
   8   2  18       25.31       23.34      2.44 o
   0   3  18      702.59      722.58      8.67 o
   1   3  18      202.00      199.91      2.38 o
   2   3  18       60.13       69.50      1.36 o
   3   3  18      514.69      489.80      4.69 o
   4   3  18       28.80       28.11      1.15 o
   5   3  18       87.44       79.45      1.70 o
   6   3  18       12.22       11.46      1.44 o
   7   3  18        2.62        2.85      1.71 o
   8   3  18       14.59       15.64      1.81 o
   0   4  18      124.82      120.87      2.23 o
   1   4  18       80.26       83.63      1.49 o
   2   4  18       86.65       87.59      1.51 o
   3   4  18      526.85      516.59      4.91 o
   4   4  18      174.45      174.47      2.48 o
   5   4  18      122.03      112.24      2.10 o
   6   4  18      126.09      131.15      2.51 o
   7   4  18       13.69       12.38      1.58 o
   8   4  18        6.22        3.54      1.62 o
   0   5  18       78.95       79.99      2.03 o
   1   5  18      310.01      309.86      3.35 o
   2   5  18       55.55       53.28      1.40 o
   3   5  18      117.61      122.22      2.07 o
   4   5  18       46.62       50.77      1.49 o
   5   5  18       12.99       14.60      1.06 o
   6   5  18       43.95       44.10      1.51 o
   7   5  18       58.99       63.24      2.61 o
   0   6  18       49.53       47.36      1.79 o
   1   6  18       37.79       36.55      1.33 o
   2   6  18      151.09      129.92      2.78 o
   3   6  18      266.40      261.80      4.02 o
   4   6  18      139.05      131.67      2.55 o
   5   6  18      156.00      147.59      2.48 o
   6   6  18       55.19       61.05      1.79 o
   7   6  18        6.74        5.66      1.48 o
   0   7  18      243.67      234.58      4.35 o
   1   7  18      283.27      299.09      3.86 o
   2   7  18       59.12       52.85      1.77 o
   3   7  18       88.63       94.96      2.65 o
   4   7  18       30.33       29.76      1.63 o
   5   7  18       12.56       13.58      1.46 o
   6   7  18        0.27        0.08      1.29 o
   0   8  18       47.12       42.28      2.44 o
   1   8  18       45.18       43.98      1.82 o
   2   8  18       95.95       92.77      2.91 o
   3   8  18       10.31        7.09      1.87 o
   4   8  18        3.21        2.94      1.81 o
   5   8  18        1.65       -0.57      1.77 o
   6   8  18       23.60       29.77      2.24 o
   0   9  18       35.05       37.37      3.52 o
   1   9  18        2.55       -0.24      2.30 o
   2   9  18       26.73       33.22      2.71 o
   3   9  18        2.98       -0.70      2.29 o
   4   9  18       19.54       19.99      2.17 o
   5   9  18       61.74       67.36      2.88 o
   0  10  18       20.32       28.98      3.69 o
   1  10  18       42.69       43.76      2.97 o
   2  10  18       25.07       21.75      2.77 o
   3  10  18        0.75        0.59      2.64 o
   0  11  18       17.83       20.93      4.41 o
   1  11  18       95.22      102.88      4.06 o
   1   0  19     1080.89     1161.14     13.35 o
   2   0  19      137.56      130.81      2.63 o
   3   0  19       15.01       11.75      1.05 o
   4   0  19      264.26      271.93      4.03 o
   5   0  19       62.75       62.36      3.52 o
   6   0  19       49.38       40.22      2.74 o
   7   0  19        1.63        4.78      3.17 o
   8   0  19        0.92        7.52      3.48 o
   0   1  19        1.29       -0.87      0.87 o
   1   1  19      324.77      331.47      3.31 o
   2   1  19      299.77      284.66      3.04 o
   3   1  19      264.68      282.08      2.49 o
   4   1  19      123.74      119.82      1.69 o
   5   1  19       80.84       88.67      1.74 o
   6   1  19       82.48       75.97      2.31 o
   7   1  19       40.49       37.67      2.71 o
   8   1  19       13.74       14.82      2.36 o
   0   2  19       29.27       28.03      1.15 o
   1   2  19      396.63      419.13      4.11 o
   2   2  19      629.42      612.68      5.47 o
   3   2  19      141.87      140.07      1.92 o
   4   2  19      348.96      328.38      3.40 o
   5   2  19       20.44       20.25      1.03 o
   6   2  19       35.51       38.67      1.33 o
   7   2  19        1.52       -0.67      1.43 o
   8   2  19       28.33       27.10      1.82 o
   0   3  19        8.23        5.59      1.11 o
   1   3  19      835.59      832.96      7.68 o
   2   3  19       26.22       33.42      1.36 o
   3   3  19      216.28      212.67      2.55 o
   4   3  19      255.19      265.68      3.60 o
   5   3  19       14.16       10.76      1.10 o
   6   3  19       16.61       15.82      1.44 o
   7   3  19       18.24       17.55      1.66 o
   8   3  19       11.47       16.28      2.16 o
   0   4  19       39.78       42.61      1.47 o
   1   4  19      104.02      108.19      1.75 o
   2   4  19      104.29      100.86      1.72 o
   3   4  19       48.58       57.91      1.54 o
   4   4  19      183.87      175.66      3.73 o
   5   4  19      161.62      161.30      2.36 o
   6   4  19       13.57       14.99      1.43 o
   7   4  19        1.26        0.57      1.45 o
   8   4  19        3.32        2.22      1.82 o
   0   5  19        0.00       -0.86      1.13 o
   1   5  19       12.96       15.34      1.00 o
   2   5  19      351.96      333.63      4.21 o
   3   5  19      216.26      217.18      3.35 o
   4   5  19      233.26      256.52      3.69 o
   5   5  19        2.84        0.96      1.02 o
   6   5  19        2.01        2.14      1.14 o
   7   5  19       42.16       42.26      2.32 o
   0   6  19       23.27       17.16      1.52 o
   1   6  19       77.54       65.10      1.61 o
   2   6  19       12.89       11.74      1.46 o
   3   6  19       95.86       97.87      2.42 o
   4   6  19       76.13       76.11      2.14 o
   5   6  19       18.19       19.86      1.34 o
   6   6  19        9.92       10.93      1.56 o
   7   6  19       24.92       20.69      1.71 o
   0   7  19      102.29      116.92      3.04 o
   1   7  19      156.57      149.45      2.56 o
   2   7  19      143.07      132.29      2.85 o
   3   7  19       17.79       19.08      2.42 o
   4   7  19       14.02       15.49      1.69 o
   5   7  19       75.91       74.47      2.21 o
   6   7  19       21.04       19.97      1.75 o
   0   8  19       27.94       37.70      3.00 o
   1   8  19       28.82       26.82      2.51 o
   2   8  19       42.63       43.85      2.53 o
   3   8  19       45.64       47.10      2.67 o
   4   8  19        1.13        0.15      1.81 o
   5   8  19       22.02       25.14      2.14 o
   0   9  19       12.18       13.24      3.14 o
   1   9  19       22.61       19.62      2.65 o
   2   9  19       90.16       86.38      3.19 o
   3   9  19       25.75       21.96      2.60 o
   4   9  19       33.15       42.49      2.84 o
   0  10  19        0.00        1.59      3.97 o
   1  10  19       22.77       22.35      3.35 o
   2  10  19        0.09        3.54      2.51 o
   3  10  19        7.13        8.67      2.65 o
   0  11  19        7.78       10.77      4.49 o
   0   0  20      195.01      183.46      3.65 o
   1   0  20      100.27       99.77      2.19 o
   2   0  20        3.43       -1.18      1.25 o
   3   0  20      420.73      405.92      6.12 o
   4   0  20       19.58       16.57      1.63 o
   5   0  20       46.11       39.35      2.29 o
   6   0  20        0.67        0.56      2.60 o
   7   0  20       10.24       10.33      3.40 o
   8   0  20       21.87       20.28      3.82 o
   0   1  20      196.68      217.83      3.01 o
   1   1  20       12.33        9.01      0.83 o
   2   1  20     1106.67     1076.86      9.55 o
   3   1  20      315.21      278.39      3.15 o
   4   1  20      281.37      267.77      3.02 o
   5   1  20      573.66      547.91      5.84 o
   6   1  20        9.65        9.16      1.97 o
   7   1  20       24.19       24.52      3.07 o
   8   1  20       23.75       27.62      3.01 o
   0   2  20       29.63       34.96      1.28 o
   1   2  20      253.40      241.58      2.77 o
   2   2  20      974.08      962.17      8.24 o
   3   2  20      731.64      698.40      6.85 o
   4   2  20      282.73      275.31      3.26 o
   5   2  20      162.32      163.60      2.49 o
   6   2  20       15.66       17.07      1.32 o
   7   2  20        9.94        9.95      1.72 o
   8   2  20        6.11        2.28      1.60 o
   0   3  20       24.80       23.21      1.34 o
   1   3  20       38.81       41.70      1.81 o
   2   3  20      402.11      402.70      4.21 o
   3   3  20       19.52       18.32      1.17 o
   4   3  20      455.59      427.61      5.11 o
   5   3  20      309.99      316.79      4.20 o
   6   3  20       42.28       41.52      1.76 o
   7   3  20        8.00        4.73      1.49 o
   8   3  20       17.68       19.94      1.96 o
   0   4  20       25.29       25.93      1.43 o
   1   4  20      172.27      159.60      2.22 o
   2   4  20      198.92      184.10      2.47 o
   3   4  20      813.75      798.17      8.13 o
   4   4  20       14.16       11.41      1.16 o
   5   4  20        7.97        7.88      1.00 o
   6   4  20       60.75       65.34      2.16 o
   7   4  20       20.74       28.07      1.79 o
   0   5  20       63.93       61.11      2.89 o
   1   5  20        1.93        2.65      1.02 o
   2   5  20      231.73      232.35      3.69 o
   3   5  20        4.44        5.54      1.34 o
   4   5  20       97.77       98.10      2.32 o
   5   5  20       37.38       29.03      1.30 o
   6   5  20      114.05      129.95      2.74 o
   7   5  20        4.77        4.33      1.88 o
   0   6  20        0.05        0.62      1.33 o
   1   6  20      123.94      114.84      2.22 o
   2   6  20       42.25       47.36      1.88 o
   3   6  20       27.83       22.89      1.87 o
   4   6  20      136.81      141.26      2.87 o
   5   6  20       88.08       89.24      2.12 o
   6   6  20       47.73       56.60      1.90 o
   0   7  20       84.87       85.32      2.94 o
   1   7  20       24.94       25.17      1.54 o
   2   7  20       33.43       34.66      2.06 o
   3   7  20      151.68      144.06      4.43 o
   4   7  20       27.65       24.83      2.00 o
   5   7  20        9.25        8.77      1.63 o
   6   7  20        2.68        1.80      1.81 o
   0   8  20       90.56       98.78      4.52 o
   1   8  20        1.94        0.16      2.05 o
   2   8  20       30.66       31.46      2.31 o
   3   8  20       35.61       41.32      2.34 o
   4   8  20        7.76        7.35      1.91 o
   5   8  20        6.28        5.30      1.95 o
   0   9  20      169.65      184.04      6.85 o
   1   9  20       73.84       69.99      3.23 o
   2   9  20       31.30       31.01      2.57 o
   3   9  20       52.17       54.81      3.06 o
   4   9  20        6.98       12.47      2.59 o
   0  10  20       10.45       14.78      4.32 o
   1  10  20       59.30       68.78      3.47 o
   2  10  20       23.85       33.84      3.02 o
   3  10  20       19.34       24.06      2.86 o
   1   0  21      210.00      219.06      3.39 o
   2   0  21      602.08      573.57      7.63 o
   3   0  21     1332.47     1240.84     17.72 o
   4   0  21       21.35       21.83      1.62 o
   5   0  21       16.76       21.01      1.25 o
   6   0  21       57.57       58.79      3.58 o
   7   0  21       30.74       34.88      3.89 o
   8   0  21        7.00        1.57      3.60 o
   0   1  21        5.94        6.93      1.00 o
   1   1  21       96.88      108.56      1.71 o
   2   1  21      312.57      318.02      3.41 o
   3   1  21      227.14      211.45      3.60 o
   4   1  21       93.49       88.06      1.78 o
   5   1  21      117.68      124.33      1.97 o
   6   1  21       11.52       11.49      1.09 o
   7   1  21       68.06       66.43      3.16 o
   8   1  21       13.57       11.42      2.62 o
   0   2  21       48.13       50.23      2.02 o
   1   2  21       13.94       13.19      1.01 o
   2   2  21        1.92        4.62      0.97 o
   3   2  21       82.87       75.68      2.43 o
   4   2  21      280.17      284.11      3.68 o
   5   2  21       90.03       90.32      1.97 o
   6   2  21        3.55       -0.51      1.29 o
   7   2  21       23.86       22.55      1.84 o
   8   2  21       34.89       43.59      2.47 o
   0   3  21        1.05        0.07      1.11 o
   1   3  21       50.90       41.57      1.26 o
   2   3  21       40.68       40.39      1.30 o
   3   3  21      907.29      889.31     10.24 o
   4   3  21       50.12       54.01      1.60 o
   5   3  21       32.68       33.05      1.25 o
   6   3  21       45.33       50.34      2.08 o
   7   3  21        7.55        8.80      1.54 o
   0   4  21       96.05       97.61      2.34 o
   1   4  21        2.69        1.84      0.94 o
   2   4  21       51.62       53.78      1.63 o
   3   4  21       80.13       84.34      2.79 o
   4   4  21       91.91       89.32      2.05 o
   5   4  21       12.76       11.77      1.09 o
   6   4  21       47.80       50.30      2.46 o
   7   4  21        3.60        3.18      1.90 o
   0   5  21       60.65       59.87      2.44 o
   1   5  21      488.15      472.49      5.27 o
   2   5  21       33.61       31.44      1.66 o
   3   5  21       34.43       29.21      1.62 o
   4   5  21       54.40       56.99      2.49 o
   5   5  21       51.23       58.67      1.83 o
   6   5  21        8.45        8.54      1.38 o
   7   5  21       25.28       26.09      1.76 o
   0   6  21      293.07      282.63      5.95 o
   1   6  21       70.47       73.75      2.26 o
   2   6  21       10.38        9.25      1.50 o
   3   6  21      138.84      132.90      3.03 o
   4   6  21       71.69       74.74      2.38 o
   5   6  21       30.44       33.00      1.62 o
   6   6  21        8.22       12.78      1.43 o
   0   7  21        2.23        0.93      1.73 o
   1   7  21       17.56       16.26      1.75 o
   2   7  21       11.78       11.11      1.84 o
   3   7  21       18.32       14.42      1.98 o
   4   7  21       15.55       16.22      1.96 o
   5   7  21       10.73       10.28      1.89 o
   6   7  21       27.91       31.01      2.39 o
   0   8  21        0.16       -1.44      2.87 o
   1   8  21       54.66       53.43      2.69 o
   2   8  21       14.60       20.22      2.35 o
   3   8  21       12.25       16.22      2.07 o
   4   8  21       18.11       14.10      2.10 o
   5   8  21       15.98       22.79      3.18 o
   0   9  21       23.57       25.60      4.82 o
   1   9  21        9.49       12.90      3.07 o
   2   9  21       15.56       17.41      2.46 o
   3   9  21       38.34       46.84      2.99 o
   4   9  21       15.60       21.17      3.26 o
   0  10  21        1.54        6.98      7.04 o
   1  10  21       20.30       28.81      3.00 o
   2  10  21       32.33       39.05      3.32 o
   0   0  22      325.54      309.62      5.37 o
   1   0  22      428.04      418.72      5.52 o
   2   0  22        8.44        7.27      1.63 o
   3   0  22     1215.15     1174.31     18.63 o
   4   0  22      763.82      737.72     11.18 o
   5   0  22       66.78       70.25      2.10 o
   6   0  22        1.58        2.82      2.75 o
   7   0  22        1.00       -3.05      3.23 o
   8   0  22        1.64        1.41      3.69 o
   0   1  22      342.82      353.22      4.38 o
   1   1  22       55.67       63.89      1.36 o
   2   1  22      335.74      322.15      3.61 o
   3   1  22       48.19       43.42      1.78 o
   4   1  22       29.37       31.24      1.31 o
   5   1  22       27.23       32.63      1.18 o
   6   1  22       38.15       37.85      1.49 o
   7   1  22        3.97        7.06      1.45 o
   0   2  22      127.32      127.77      2.42 o
   1   2  22      206.17      203.64      2.58 o
   2   2  22      293.20      286.35      3.76 o
   3   2  22       99.63       88.34      2.42 o
   4   2  22      342.03      324.93      5.97 o
   5   2  22        9.88       10.33      1.18 o
   6   2  22        1.36        0.89      1.65 o
   7   2  22       10.41       10.63      2.19 o
   0   3  22       23.10       21.00      1.68 o
   1   3  22      257.56      242.82      3.08 o
   2   3  22       94.60       86.31      1.95 o
   3   3  22       64.11       64.66      2.35 o
   4   3  22       31.76       30.29      1.38 o
   5   3  22        8.93        8.77      1.31 o
   6   3  22        2.04        1.40      1.49 o
   7   3  22       18.03       23.07      1.76 o
   0   4  22      106.40      100.37      2.83 o
   1   4  22      200.21      192.09      2.80 o
   2   4  22      165.54      148.12      2.77 o
   3   4  22       64.18       65.48      2.00 o
   4   4  22       19.18       20.87      1.33 o
   5   4  22        8.10        8.15      1.16 o
   6   4  22       15.83       13.68      1.40 o
   7   4  22       25.49       25.93      2.14 o
   0   5  22      127.60      104.13      2.91 o
   1   5  22       57.93       61.04      1.81 o
   2   5  22       27.01       25.31      1.81 o
   3   5  22       14.29       17.38      1.69 o
   4   5  22       47.59       49.12      1.85 o
   5   5  22       40.46       36.58      1.58 o
   6   5  22       10.21       11.95      1.66 o
   0   6  22       27.14       25.30      2.10 o
   1   6  22       12.00       10.84      1.36 o
   2   6  22       49.40       58.12      1.96 o
   3   6  22       19.67       16.73      1.94 o
   4   6  22       19.43       24.62      1.78 o
   5   6  22       21.05       20.70      1.51 o
   6   6  22       12.84       21.97      1.63 o
   0   7  22       25.65       16.73      3.04 o
   1   7  22       48.21       53.93      2.61 o
   2   7  22       28.29       33.47      2.43 o
   3   7  22       35.41       38.45      2.28 o
   4   7  22       48.25       50.00      2.41 o
   5   7  22        2.66        0.67      1.82 o
   0   8  22        0.02        3.12      3.20 o
   1   8  22       28.44       29.60      2.64 o
   2   8  22       38.41       52.15      2.77 o
   3   8  22       26.48       35.57      2.75 o
   4   8  22        1.91        0.21      2.00 o
   5   8  22       26.56       36.14      2.46 o
   0   9  22      220.48      237.78      8.64 o
   1   9  22       10.17       11.79      2.59 o
   2   9  22       28.60       35.04      3.13 o
   3   9  22       27.49       35.75      3.40 o
   0  10  22        3.89        8.17      4.96 o
   1  10  22       14.42       17.44      2.95 o
   1   0  23      274.98      271.57      4.33 o
   2   0  23       49.31       55.50      2.51 o
   3   0  23       40.11       44.40      3.20 o
   4   0  23       36.58       42.43      2.53 o
   5   0  23      138.26      140.27      3.02 o
   6   0  23       57.10       61.49      2.21 o
   7   0  23        6.00        3.07      3.53 o
   0   1  23        0.36        1.43      1.23 o
   1   1  23       97.76       91.10      1.71 o
   2   1  23      295.80      272.79      3.68 o
   3   1  23      226.76      219.80      3.60 o
   4   1  23        5.40        5.92      1.33 o
   5   1  23       23.66       21.13      1.60 o
   6   1  23       37.83       38.41      1.61 o
   7   1  23        9.38        9.47      1.54 o
   0   2  23       17.40       18.37      1.57 o
   1   2  23       28.68       28.43      1.30 o
   2   2  23      130.21      121.76      2.44 o
   3   2  23      101.66       94.73      2.74 o
   4   2  23        7.62        9.07      1.26 o
   5   2  23       10.49        9.95      1.12 o
   6   2  23       12.40       12.51      1.60 o
   7   2  23       19.58       18.59      1.93 o
   0   3  23        6.33        9.09      1.62 o
   1   3  23       42.99       44.46      1.56 o
   2   3  23      102.08      103.32      2.54 o
   3   3  23       39.97       36.89      1.89 o
   4   3  23       88.75       88.30      2.16 o
   5   3  23        1.30        1.48      1.17 o
   6   3  23        6.55        6.48      1.29 o
   7   3  23       26.73       32.88      2.03 o
   0   4  23      196.86      182.76      3.85 o
   1   4  23       44.86       39.62      1.58 o
   2   4  23       14.16       15.57      1.69 o
   3   4  23       43.24       49.27      2.36 o
   4   4  23      191.41      181.00      3.21 o
   5   4  23        9.46        9.23      1.28 o
   6   4  23        2.45        1.76      1.53 o
   7   4  23        3.68        4.85      1.96 o
   0   5  23      133.14      133.99      4.39 o
   1   5  23      228.80      233.90      3.45 o
   2   5  23        2.19        3.02      1.63 o
   3   5  23       38.93       38.63      1.98 o
   4   5  23       31.50       36.79      1.75 o
   5   5  23       23.48       23.83      1.60 o
   6   5  23       12.93       14.36      1.65 o
   0   6  23      271.17      265.94      5.89 o
   1   6  23        8.75        5.03      1.32 o
   2   6  23        4.15        3.57      1.53 o
   3   6  23       29.25       35.66      2.25 o
   4   6  23       65.40       66.19      2.31 o
   5   6  23        2.98        2.90      1.55 o
   6   6  23        6.77        8.13      1.54 o
   0   7  23        8.90        2.42      2.78 o
   1   7  23        6.10        5.83      2.06 o
   2   7  23       25.79       26.14      2.33 o
   3   7  23       39.65       45.77      2.49 o
   4   7  23        5.09        9.17      2.03 o
   5   7  23       31.08       39.01      2.36 o
   0   8  23       98.38       84.83      5.28 o
   1   8  23       37.42       33.11      2.74 o
   2   8  23       27.40       32.66      2.73 o
   3   8  23       23.29       29.11      2.75 o
   4   8  23       20.25       26.32      2.38 o
   0   9  23       23.96       31.97      4.48 o
   1   9  23        8.79       14.19      2.68 o
   2   9  23       37.41       45.70      3.26 o
   3   9  23       48.07       55.16      3.48 o
   0   0  24      137.86      152.60      4.46 o
   1   0  24      103.05      117.28      2.93 o
   2   0  24      350.90      346.20      6.22 o
   3   0  24     1377.91     1344.46     21.23 o
   4   0  24       24.97       21.81      3.51 o
   5   0  24        8.78        8.16      3.02 o
   6   0  24        6.58        6.82      2.62 o
   7   0  24        0.43        2.38      1.30 o
   0   1  24      211.65      221.78      4.15 o
   1   1  24      135.27      122.64      2.31 o
   2   1  24      117.65      113.15      2.52 o
   3   1  24      408.89      405.63      5.53 o
   4   1  24      129.58      116.44      2.69 o
   5   1  24        5.29        6.19      1.33 o
   6   1  24        0.14       -0.62      0.94 o
   7   1  24        4.12        4.37      1.47 o
   0   2  24      150.90      143.56      3.27 o
   1   2  24        7.77        5.21      1.23 o
   2   2  24      656.66      611.75      7.52 o
   3   2  24        9.39        4.11      1.71 o
   4   2  24      594.47      582.40      7.68 o
   5   2  24       53.17       55.73      1.77 o
   6   2  24       12.15       12.55      1.31 o
   7   2  24        8.91        7.95      2.19 o
   0   3  24        3.46        2.67      2.14 o
   1   3  24       57.58       51.00      1.83 o
   2   3  24      108.71      100.82      2.58 o
   3   3  24       69.21       74.12      2.33 o
   4   3  24       18.18       13.21      1.54 o
   5   3  24       68.04       72.15      2.03 o
   6   3  24       16.19       18.62      1.59 o
   7   3  24       26.83       32.03      3.33 o
   0   4  24      154.58      160.96      3.67 o
   1   4  24      215.29      195.22      3.56 o
   2   4  24      198.09      170.41      3.25 o
   3   4  24      132.96      122.67      2.92 o
   4   4  24       26.38       26.29      1.65 o
   5   4  24       31.67       32.79      1.63 o
   6   4  24       21.76       21.07      1.67 o
   0   5  24       36.22       27.10      2.37 o
   1   5  24        5.22        5.34      1.52 o
   2   5  24       35.43       34.40      2.05 o
   3   5  24        9.19       10.88      1.72 o
   4   5  24        3.53        4.27      1.46 o
   5   5  24       12.36        9.62      1.49 o
   6   5  24       12.01       12.10      1.70 o
   0   6  24       57.06       56.06      2.87 o
   1   6  24       15.69       15.27      1.81 o
   2   6  24      137.15      144.61      3.62 o
   3   6  24       13.94       11.71      1.96 o
   4   6  24       35.97       40.45      2.30 o
   5   6  24       45.25       43.19      2.09 o
   0   7  24        4.48        8.80      3.12 o
   1   7  24        6.46        6.42      2.32 o
   2   7  24        1.59        3.91      2.23 o
   3   7  24        3.75        2.38      1.95 o
   4   7  24       21.09       24.51      3.09 o
   5   7  24        2.62        7.47      1.99 o
   0   8  24       19.14       31.17      4.23 o
   1   8  24        5.08        1.48      3.37 o
   2   8  24       38.60       44.49      3.21 o
   3   8  24        2.73        5.96      2.48 o
   4   8  24       17.12       18.91      2.74 o
   0   9  24      102.69       91.94      5.81 o
   1   9  24       28.53       26.73      2.94 o
   2   9  24        6.50       11.03      2.93 o
   1   0  25       30.14       35.22      2.38 o
   2   0  25      238.95      233.08      5.34 o
   3   0  25       16.81       23.56      3.05 o
   4   0  25       99.29       91.24      3.47 o
   5   0  25       19.86       16.95      2.20 o
   6   0  25       36.96       30.70      1.92 o
   7   0  25        0.60       -1.09      2.06 o
   0   1  25       10.29        9.65      1.83 o
   1   1  25      133.66      132.04      2.72 o
   2   1  25       52.68       48.83      2.07 o
   3   1  25       27.63       36.86      2.51 o
   4   1  25       14.32       14.73      1.81 o
   5   1  25      231.42      226.68      3.87 o
   6   1  25       10.31       10.16      1.26 o
   7   1  25        0.07       -0.75      1.36 o
   0   2  25       17.14       10.71      1.70 o
   1   2  25      184.11      187.77      3.21 o
   2   2  25      335.95      333.69      5.09 o
   3   2  25      159.48      153.99      3.27 o
   4   2  25       30.28       37.57      1.94 o
   5   2  25       17.77       14.75      1.43 o
   6   2  25        1.84        2.70      1.31 o
   7   2  25        7.56        8.70      1.90 o
   0   3  25        3.66        2.19      1.93 o
   1   3  25      152.21      141.90      2.81 o
   2   3  25       30.53       28.37      1.91 o
   3   3  25      108.91       99.96      2.71 o
   4   3  25       29.17       30.36      1.78 o
   5   3  25       12.26       12.83      1.41 o
   6   3  25        3.07       -0.76      1.38 o
   0   4  25       37.15       40.21      3.26 o
   1   4  25      158.57      160.18      3.46 o
   2   4  25       21.82       23.23      1.82 o
   3   4  25       55.73       63.25      2.84 o
   4   4  25       39.83       43.63      2.05 o
   5   4  25        4.24        6.93      1.45 o
   6   4  25        0.92        1.07      1.50 o
   0   5  25       87.24       96.80      4.25 o
   1   5  25       81.48       71.46      2.48 o
   2   5  25       47.11       40.75      2.28 o
   3   5  25        3.58        0.08      1.80 o
   4   5  25       31.84       35.18      2.06 o
   5   5  25       26.15       26.67      1.73 o
   6   5  25        0.86       -0.06      1.95 o
   0   6  25       77.78       68.37      3.84 o
   1   6  25       47.64       45.46      2.70 o
   2   6  25       28.31       30.43      2.41 o
   3   6  25       32.11       31.89      3.02 o
   4   6  25       27.57       31.08      2.24 o
   5   6  25       24.97       26.72      2.91 o
   0   7  25       37.56       23.88      4.00 o
   1   7  25        4.59        7.92      2.40 o
   2   7  25       23.67       23.57      2.79 o
   3   7  25       30.90       37.97      2.77 o
   4   7  25        2.17        3.72      2.03 o
   0   8  25       42.13       51.89      8.89 o
   1   8  25        8.20        4.46      2.50 o
   2   8  25       21.78       28.67      3.50 o
   3   8  25        0.11        3.44      2.81 o
   0   9  25        2.97        1.95      4.05 o
   1   9  25       10.28        6.51      2.90 o
   0   0  26       11.12       -0.05      3.74 o
   1   0  26      457.39      454.64      7.74 o
   2   0  26        8.64       14.58      2.39 o
   3   0  26       50.85       38.67      2.73 o
   4   0  26       12.29       19.61      2.40 o
   5   0  26       30.62       29.36      2.45 o
   6   0  26       12.53        8.15      3.99 o
   7   0  26        2.61       -0.69      2.03 o
   0   1  26      513.57      487.53      9.04 o
   1   1  26      119.73      128.08      5.43 o
   2   1  26      225.32      225.23      4.01 o
   3   1  26      170.45      177.52      3.34 o
   4   1  26       34.71       33.18      1.83 o
   5   1  26       18.71       19.46      1.87 o
   6   1  26       18.64       14.15      1.40 o
   0   2  26       38.51       36.15      4.68 o
   1   2  26      312.15      287.59      4.16 o
   2   2  26      199.17      189.23      3.67 o
   3   2  26       19.73       26.42      2.67 o
   4   2  26        5.93        5.00      1.67 o
   5   2  26       38.66       41.82      1.89 o
   6   2  26        9.54        8.35      1.46 o
   0   3  26      178.86      170.82      5.42 o
   1   3  26       29.66       23.53      1.93 o
   2   3  26        0.15        0.92      1.60 o
   3   3  26       23.62       21.34      1.91 o
   4   3  26       23.12       27.16      2.12 o
   5   3  26        9.81       12.22      1.53 o
   6   3  26       50.31       47.57      3.08 o
   0   4  26        2.30       -0.24      2.64 o
   1   4  26       89.11       81.29      2.58 o
   2   4  26      120.25      129.17      5.80 o
   3   4  26       95.15       97.51      2.76 o
   4   4  26       20.27       18.07      1.82 o
   5   4  26        5.22        3.86      1.67 o
   6   4  26       66.98       79.38      2.62 o
   0   5  26        5.61        4.60      2.83 o
   1   5  26       14.82       20.35      2.36 o
   2   5  26       16.82       22.36      2.14 o
   3   5  26       18.82       19.65      2.10 o
   4   5  26       29.51       31.91      2.39 o
   5   5  26       65.97       70.37      2.45 o
   0   6  26        1.71        3.49      3.52 o
   1   6  26       22.35       24.19      2.82 o
   2   6  26      181.27      192.34      5.56 o
   3   6  26       14.59       11.53      2.12 o
   4   6  26       70.99       80.85      2.94 o
   5   6  26        1.26        1.61      2.00 o
   0   7  26       38.31       40.11      4.53 o
   1   7  26        8.52        9.75      2.46 o
   2   7  26       10.54       10.66      2.72 o
   3   7  26       11.01       12.11      2.75 o
   4   7  26        1.94        0.41      2.11 o
   0   8  26       47.79       49.98      4.87 o
   1   8  26        4.23        5.98      2.58 o
   2   8  26        5.83        8.38      2.88 o
   3   8  26        9.71       10.96      2.99 o
   1   0  27      249.70      259.13      5.92 o
   2   0  27        0.00       -1.53      2.25 o
   3   0  27       45.90       52.19      6.46 o
   4   0  27       59.95       56.36      2.96 o
   5   0  27       27.65       30.19      2.58 o
   6   0  27        0.08       -0.78      2.16 o
   0   1  27        6.31       10.06      2.72 o
   1   1  27       18.56       19.93      1.76 o
   2   1  27      100.37       97.10      2.71 o
   3   1  27       16.81       14.58      1.70 o
   4   1  27        3.97        2.69      1.58 o
   5   1  27       36.65       35.57      1.86 o
   6   1  27        1.19       -1.54      1.56 o
   0   2  27        1.34        5.94      2.71 o
   1   2  27      107.39      102.00      3.38 o
   2   2  27       53.91       54.15      2.44 o
   3   2  27       87.72      101.88      4.88 o
   4   2  27       14.53       13.36      1.77 o
   5   2  27       14.91       18.46      1.73 o
   6   2  27       61.34       66.38      2.48 o
   0   3  27        8.74       16.39      2.89 o
   1   3  27       27.53       31.68      2.55 o
   2   3  27        5.41        3.31      1.83 o
   3   3  27       47.94       50.71      2.22 o
   4   3  27        3.17        2.28      1.68 o
   5   3  27       12.13       14.81      2.39 o
   6   3  27        7.69        7.98      1.68 o
   0   4  27       28.60       25.42      3.17 o
   1   4  27      229.39      202.59      4.99 o
   2   4  27        0.77       -1.85      1.85 o
   3   4  27       12.53       19.04      2.03 o
   4   4  27        1.69       -1.22      1.67 o
   5   4  27        4.65        2.58      1.72 o
   0   5  27       26.59       31.38      6.69 o
   1   5  27       51.98       66.99      3.19 o
   2   5  27        3.46        4.32      2.17 o
   3   5  27        4.02        5.41      1.97 o
   4   5  27       37.13       41.53      2.38 o
   5   5  27       22.75       25.24      3.03 o
   0   6  27      194.72      207.52      7.54 o
   1   6  27       11.16        8.63      2.43 o
   2   6  27        0.21        3.48      2.55 o
   3   6  27       15.25       18.07      2.41 o
   4   6  27        6.39        7.16      2.11 o
   0   7  27        5.11       10.06      3.79 o
   1   7  27        3.28        0.54      2.82 o
   2   7  27        6.23        0.14      2.65 o
   3   7  27       77.88       88.69      3.94 o
   0   8  27       30.71       41.58      4.82 o
   1   8  27       15.10       18.58      3.32 o
   2   8  27        7.60        8.83      2.97 o
   0   0  28       38.31       33.00      4.68 o
   1   0  28       57.06       52.47      3.45 o
   2   0  28      208.54      188.27      5.87 o
   3   0  28       48.73       43.17      2.86 o
   4   0  28        1.12        5.12      2.34 o
   5   0  28      113.53      132.33      4.20 o
   6   0  28        0.20       -1.94      1.94 o
   0   1  28      161.07      149.55      5.22 o
   1   1  28       57.77       56.12      2.49 o
   2   1  28       48.84       56.91      2.97 o
   3   1  28       14.83       13.68      1.86 o
   4   1  28        0.11       -1.34      1.60 o
   5   1  28       37.52       34.89      1.94 o
   6   1  28        5.34        7.84      1.74 o
   0   2  28        1.50        0.14      2.66 o
   1   2  28       86.26       76.52      2.79 o
   2   2  28      251.63      232.32      4.49 o
   3   2  28       31.10       25.77      1.99 o
   4   2  28       30.01       34.98      2.09 o
   5   2  28       18.96       18.09      1.80 o
   6   2  28       27.79       30.17      2.26 o
   0   3  28      113.61      112.17      4.57 o
   1   3  28       59.44       64.20      3.17 o
   2   3  28      135.50      135.11      5.37 o
   3   3  28      108.93      109.20      3.16 o
   4   3  28        3.93        1.59      1.74 o
   5   3  28       45.01       48.72      2.33 o
   0   4  28       25.66       25.47      3.24 o
   1   4  28       13.25       11.30      2.33 o
   2   4  28       92.78       93.33      3.24 o
   3   4  28       30.29       30.42      2.40 o
   4   4  28        9.40        5.62      2.00 o
   5   4  28        9.97       10.94      2.00 o
   0   5  28       42.74       53.32      4.96 o
   1   5  28        2.18        1.59      2.47 o
   2   5  28       23.18       19.06      2.76 o
   3   5  28       32.33       32.94      2.47 o
   4   5  28       24.83       29.83      2.37 o
   5   5  28       18.57       19.38      2.18 o
   0   6  28       32.26       35.29      4.34 o
   1   6  28        4.31        5.06      3.55 o
   2   6  28       67.55       65.60      3.46 o
   3   6  28       18.97       15.75      2.93 o
   4   6  28       40.24       48.56      2.86 o
   0   7  28        0.16       -0.07      3.76 o
   1   7  28        7.40        7.11      3.10 o
   2   7  28       14.07        9.29      2.86 o
   3   7  28       40.49       46.07      4.43 o
   0   8  28       43.16       40.26      4.90 o
   1   8  28       18.31       15.35      3.37 o
   1   0  29       76.66       68.77      4.66 o
   2   0  29        4.85        2.47      2.81 o
   3   0  29       32.69       37.22      2.83 o
   4   0  29        1.48        1.26      2.40 o
   5   0  29        8.51       14.74      2.55 o
   6   0  29        0.39       -2.39      2.39 o
   0   1  29        1.13        0.16      2.69 o
   1   1  29      122.22      129.39      4.18 o
   2   1  29       23.00       25.65      3.49 o
   3   1  29       14.20       13.85      2.07 o
   4   1  29       63.55       66.43      2.69 o
   5   1  29       11.31       14.95      1.80 o
   0   2  29       74.91       75.55      3.97 o
   1   2  29       11.58        9.09      2.51 o
   2   2  29       67.21       69.37      2.93 o
   3   2  29       15.00       19.17      2.35 o
   4   2  29        1.73        2.85      1.91 o
   5   2  29       41.28       43.59      2.45 o
   0   3  29       16.65       19.01      3.95 o
   1   3  29       94.14       97.29      4.05 o
   2   3  29       40.39       43.73      2.66 o
   3   3  29        7.34       13.21      2.35 o
   4   3  29        1.05       -1.11      1.88 o
   5   3  29        3.92        1.75      2.34 o
   0   4  29       19.01       23.23      4.37 o
   1   4  29       52.54       54.66      3.30 o
   2   4  29      157.78      146.95      5.84 o
   3   4  29       40.33       44.95      2.75 o
   4   4  29       30.58       27.84      2.30 o
   5   4  29       13.25       17.09      2.38 o
   0   5  29       53.44       47.81      4.61 o
   1   5  29       79.02       85.77      3.66 o
   2   5  29      101.26      115.49      4.51 o
   3   5  29       16.93       14.12      2.44 o
   4   5  29        3.10        2.65      2.20 o
   0   6  29        9.31        3.90      3.86 o
   1   6  29        2.18        2.51      3.00 o
   2   6  29       48.41       59.54      3.49 o
   3   6  29       28.02       28.45      3.17 o
   0   7  29        1.24        4.06      3.96 o
   1   7  29       12.97       13.91      3.23 o
   2   7  29        2.03        1.63      2.79 o
   0   0  30        1.64       -3.93      3.93 o
   1   0  30       25.29       21.62      3.88 o
   2   0  30        0.37       -2.69      2.69 o
   3   0  30       51.29       45.39      3.52 o
   4   0  30        0.10       -1.97      3.96 o
   5   0  30        0.71       -0.01      2.39 o
   0   1  30       12.64       10.37      2.98 o
   1   1  30       90.39      102.04      3.71 o
   2   1  30       16.48       12.20      3.16 o
   3   1  30       31.75       40.50      3.74 o
   4   1  30       10.95        8.73      2.26 o
   5   1  30        1.71        3.59      2.60 o
   0   2  30        0.46       -0.61      3.29 o
   1   2  30       34.79       30.57      2.85 o
   2   2  30        4.69        5.36      2.24 o
   3   2  30        8.42        5.95      2.74 o
   4   2  30       46.94       48.32      2.80 o
   5   2  30        3.38        4.54      1.96 o
   0   3  30        3.56        0.67      3.62 o
   1   3  30       17.65       16.79      2.96 o
   2   3  30       15.88       14.52      2.58 o
   3   3  30       33.85       32.67      2.55 o
   4   3  30        9.22        4.52      2.26 o
   5   3  30       13.26       12.73      2.20 o
   0   4  30        5.60        8.26      5.25 o
   1   4  30       44.71       40.82      4.34 o
   2   4  30       18.86       19.95      2.77 o
   3   4  30       37.43       43.82      2.85 o
   4   4  30       20.34       14.95      2.38 o
   0   5  30        4.90        8.43      3.80 o
   1   5  30        3.13        5.74      2.60 o
   2   5  30        9.22       14.64      3.15 o
   3   5  30        6.73        8.29      3.31 o
   4   5  30       23.95       28.51      3.01 o
   0   6  30        3.74        1.32      3.96 o
   1   6  30       45.08       45.27      5.02 o
   2   6  30        5.05        1.64      2.77 o
   3   6  30        4.47        6.34      2.91 o
   0   7  30        0.32        1.66      6.56 o
   1   7  30        4.56       -0.71      3.29 o
   1   0  31        2.68        1.31      3.51 o
   2   0  31       12.72       14.53      3.70 o
   3   0  31       17.86       16.08      3.15 o
   4   0  31       48.78       48.12      4.99 o
   5   0  31        9.38       10.23      2.96 o
   0   1  31       11.66       12.36      3.70 o
   1   1  31       11.74       11.97      2.52 o
   2   1  31       28.44       31.91      2.86 o
   3   1  31        3.05        4.02      2.23 o
   4   1  31       32.57       36.91      2.64 o
   5   1  31       21.76       29.91      2.64 o
   0   2  31        0.57        1.83      3.53 o
   1   2  31        6.56        4.65      2.52 o
   2   2  31        0.71       -1.96      2.44 o
   3   2  31       24.10       23.57      2.85 o
   4   2  31       59.71       61.33      2.99 o
   0   3  31       39.14       28.46      4.11 o
   1   3  31       19.17       17.35      2.95 o
   2   3  31       37.66       44.93      3.16 o
   3   3  31       55.29       62.09      3.03 o
   4   3  31        7.21        7.21      2.40 o
   0   4  31      144.82      130.67      6.19 o
   1   4  31       10.62       11.60      2.80 o
   2   4  31        3.29        5.74      2.65 o
   3   4  31       22.27       20.00      2.89 o
   4   4  31       10.32       11.42      2.44 o
   0   5  31        0.06        4.14      3.95 o
   1   5  31       12.10       11.88      3.12 o
   2   5  31       42.13       48.17      3.35 o
   3   5  31       34.27       36.92      3.62 o
   0   6  31       99.92       98.60      5.94 o
   1   6  31       19.12       13.34      3.33 o
   2   6  31        3.25        2.64      2.79 o
   0   0  32      100.27       77.03      8.52 o
   1   0  32       38.37       39.16      4.30 o
   2   0  32       25.21       28.40      3.94 o
   3   0  32        0.32       -3.48      3.48 o
   4   0  32       43.24       47.51      3.76 o
   0   1  32       17.71       14.46      4.87 o
   1   1  32       27.97       23.88      2.81 o
   2   1  32       25.47       22.61      2.86 o
   3   1  32       12.75       12.51      2.77 o
   4   1  32       10.50       12.47      2.49 o
   0   2  32        0.03        0.02      4.50 o
   1   2  32        2.00        4.29      2.54 o
   2   2  32        4.75        6.05      2.65 o
   3   2  32        5.42        2.87      3.06 o
   4   2  32        5.82        7.85      2.36 o
   0   3  32        3.26        4.79      7.25 o
   1   3  32       60.60       69.21      3.91 o
   2   3  32        6.50        6.14      2.67 o
   3   3  32        3.55        2.54      2.74 o
   4   3  32        3.55        1.41      2.58 o
   0   4  32       11.67       20.19      5.05 o
   1   4  32       24.52       19.17      3.20 o
   2   4  32       12.21       19.35      3.37 o
   3   4  32       22.13       25.10      3.14 o
   0   5  32        7.16        2.68      9.78 o
   1   5  32        9.35        8.77      3.16 o
   2   5  32       12.35       14.01      2.95 o
   1   0  33       22.66       23.94      4.00 o
   2   0  33        3.79        0.97      3.56 o
   3   0  33        4.48        3.54      3.52 o
   4   0  33       18.62       19.65      4.14 o
   0   1  33        0.02       -0.36      6.84 o
   1   1  33        2.60        3.39      2.58 o
   2   1  33       26.68       33.17      3.01 o
   3   1  33       25.18       25.78      3.29 o
   0   2  33       13.96       18.08      5.09 o
   1   2  33        1.16       -1.92      2.82 o
   2   2  33       15.13       20.83      2.93 o
   3   2  33       17.42       19.98      3.45 o
   0   3  33        0.80       -6.47      6.47 o
   1   3  33       13.58       22.26      3.79 o
   2   3  33       20.63       24.15      2.98 o
   3   3  33      132.38      147.50      5.01 o
   0   4  33       11.25        1.47      5.04 o
   1   4  33       34.18       35.09      6.03 o
   2   4  33        5.30        4.99      2.87 o
   0   5  33        6.29       13.87      6.13 o
   1   5  33        0.29        2.23      3.17 o
   0   0  34       21.89       17.72      7.13 o
   1   0  34        2.99        3.03      4.54 o
   2   0  34        1.81       -3.55      3.55 o
   3   0  34        4.38        2.16      4.00 o
   0   1  34        3.49       -1.49      4.65 o
   1   1  34       10.70       11.98      3.12 o
   2   1  34       23.57       24.49      3.04 o
   3   1  34        3.29       -1.34      2.76 o
   0   2  34        8.79       13.04      7.08 o
   1   2  34        4.59        7.30      3.14 o
   2   2  34       29.24       34.12      3.17 o
   0   3  34       24.70       41.69      8.32 o
   1   3  34        1.44        5.36      3.60 o
   2   3  34        3.46        4.66      2.89 o
   0   4  34       10.71       13.27      5.22 o
   1   4  34        5.45       11.25      3.29 o
   1   0  35       11.23        5.89      4.79 o
   2   0  35        0.25        2.33      4.01 o
   0   1  35        0.75        0.40      5.30 o
   1   1  35        1.70       -2.06      3.30 o
   2   1  35        5.75        3.93      2.90 o
   0   2  35        8.63        7.54      5.06 o
   1   2  35       13.44       14.77      3.75 o
   0   3  35        7.02       21.01      8.01 o
   0   0  36        0.43       -6.89      6.89 o
 
